# Supplementary material for: Characterization of interactions of dietary cholesterol with the murine and human gut microbiome
Source: Nat Microbiol. 2022 Aug 18;7(9):1390–403. doi: 10.1038/s41564-022-01195-9 (PMC9417993; doi:10.1038/s41564-022-01195-9)
Supplement: Supplementary file 3 — Supplementary Table 4: Metagenomic sequencing data. Supplementary Table 5: LC–MS data for in vivo work. Supplementary Table 6: LC–MS data for in vivo and ex vivo work. [file 41564_2022_1195_MOESM3_ESM.xlsx]

## Sheet: Table S4
Supplementary Table S4. Shotgun metagenomic sequencing reads (copies per million)
GeneFamily	UniRef_code	Taxon		exvivo_1_sortPos	exvivo_2_sortPos	exvivo_3_sortPos	invivo_1_sortPos	invivo_2_sortPos	invivo_3_sortPos	exvivo_1_sortNeg	exvivo_2_sortNeg	exvivo_3_sortNeg	invivo_1_sortNeg	invivo_2_sortNeg	invivo_3_sortNeg	p.value	padj
UniRef90_P19337|g__Lachnoclostridium.s__Clostridium_scindens	P19337	g__Lachnoclostridium.s__Clostridium_scindens		68.5174	78.135	79.3371	62.2614	76.9167	76.9167	0	0	0	0	0	0	1.52973e-07	4.42979e-07
UniRef90_P19337|g__Lachnospiraceae_bacterium	P19337	g__Lachnospiraceae_bacterium		65.4362	76.1073	81.2421	58.6765	71.5892	71.5892	0	0	0	0	0	0	8.94539e-10	5.04902e-09
UniRef90_B0NHE4|g__Lachnoclostridium.s__Clostridium_scindens	B0NHE4	g__Lachnoclostridium.s__Clostridium_scindens		218.258	192.438	154.223	264.377	197.921	197.921	0	0	0	0	0	0	7.57879e-08	2.31951e-07
UniRef90_A7B3K3|g__Blautia.s__[Ruminococcus]_gnavus	A7B3K3	g__Blautia.s__[Ruminococcus]_gnavus		70.1554	83.5941	85.512	61.4278	77.202	77.202	0	0	0	0	0	0	1.43507e-09	7.33278e-09
UniRef90_A0A1C6JAK5|g__Blautia.s__[Ruminococcus]_gnavus	A0A1C6JAK5	g__Blautia.s__[Ruminococcus]_gnavus		184.956	184.79	154.461	176.46	194.31	194.31	0	0	0	0	0	0	4.12139e-11	5.47011e-10
UniRef90_A0A1C6JAK5|g__Blautia.s__[Ruminococcus]_gnavus CAG:126	A0A1C6JAK5	g__Blautia.s__[Ruminococcus]_gnavus CAG:126		233.363	226.262	140.284	201.338	189.31	189.31	0	0	0	0	0	0	4.89973e-08	1.55496e-07
UniRef90_A0A1C6JAK5|g__Eubacterium.s__Eubacterium_maltosivorans	A0A1C6JAK5	g__Eubacterium.s__Eubacterium_maltosivorans		210.535	201.982	190.563	164.897	185.18	185.18	0	0	0	0	0	0	4.69553e-11	5.97953e-10
UniRef90_A0A174PH53|g__Blautia.s__[Ruminococcus]_gnavus	A0A174PH53	g__Blautia.s__[Ruminococcus]_gnavus		193.131	188.799	89.5821	316.802	270.786	270.786	0	0	0	0	0	0	5.63108e-05	0.000132786
UniRef90_A0A174PH53|g__Lachnospiraceae_bacterium	A0A174PH53	g__Lachnospiraceae_bacterium		194.939	204.964	177.03	185.524	184.347	184.347	0	0	0	0	0	0	4.81165e-13	3.10892e-11
UniRef90_N2A7A9|g__Lachnospiraceae_bacterium	N2A7A9	g__Lachnospiraceae_bacterium		45.998	57.4078	47.8509	39.1745	50.0337	50.0337	0	0	0	0	0	0	2.25849e-09	1.0592e-08
UniRef90_N2A7A9|g__Eubacterium.s__Eubacterium_sp. AM18-10LB-B	N2A7A9	g__Eubacterium.s__Eubacterium_sp. AM18-10LB-B		49.9509	43.8921	61.2532	41.3131	50.01	50.01	0	0	0	0	0	0	7.59659e-09	2.96642e-08
UniRef90_A7B3K3|g__Lachnospiraceae_bacterium	A7B3K3	g__Lachnospiraceae_bacterium		61.3207	55.2424	64.2184	50.2388	77.2575	77.2575	0	0	0	0	0	0	6.39485e-08	1.98641e-07
UniRef90_A0A1D9P3R0|g__Butyrivibrio.s__Butyrivibrio_hungatei	A0A1D9P3R0	g__Butyrivibrio.s__Butyrivibrio_hungatei		69.9988	80.3291	83.6263	61.148	76.6368	76.6368	0	0	0	0	0	0	6.86631e-14	9.16188e-12
UniRef90_A0A249DBG0|g__Lactobacillus.s__Lactobacillus_rhamnosus	A0A249DBG0	g__Lactobacillus.s__Lactobacillus_rhamnosus		48.2433	51.1317	38.0733	48.2732	49.9847	49.9847	0	0	0	0	0	0	3.21277e-10	2.31497e-09
UniRef90_A0A249DBG0|g__Lactobacillus.s__Lactobacillus_salivarius	A0A249DBG0	g__Lactobacillus.s__Lactobacillus_salivarius		48.4313	54.7556	44.6702	44.8305	49.977	49.977	0	0	0	0	0	0	2.32163e-11	3.70849e-10
UniRef90_A0A6G0GEL1|g__Bifidobacterium.s__Bifidobacterium_bifidum	A0A6G0GEL1	g__Bifidobacterium.s__Bifidobacterium_bifidum		249.273	222.543	275.957	270.118	251.52	251.52	0	0	0	0	0	0	1.51672e-11	2.80436e-10
UniRef90_E8MJ15|g__Bifidobacterium.s__Bifidobacterium_longum	E8MJ15	g__Bifidobacterium.s__Bifidobacterium_longum		52.6996	54.583	50.5741	53.1794	49.9254	49.9254	0	0	0	0	0	0	1.77243e-14	4.12627e-12
UniRef90_A0A083XQ84|g__Bifidobacterium.s__Bifidobacterium_breve	A0A083XQ84	g__Bifidobacterium.s__Bifidobacterium_breve		49.4787	47.9103	37.0967	62.1015	49.9209	49.9209	0	0	0	0	0	0	3.01017e-08	9.99294e-08
UniRef90_A0A083XQ84|g__Bifidobacterium.s__Bifidobacterium_longum	A0A083XQ84	g__Bifidobacterium.s__Bifidobacterium_longum		52.2472	61.7549	43.5524	44.9919	49.9166	49.9166	0	0	0	0	0	0	3.37161e-09	1.47649e-08
UniRef90_Q839C1|g__Enterococcus.s__Enterococcus_faecalis	Q839C1	g__Enterococcus.s__Enterococcus_faecalis		44.8588	44.9117	36.3754	48.5471	49.8888	49.8888	0	0	0	0	0	0	9.01176e-10	5.07956e-09
UniRef90_D4MUL4|g__Anaerostipes.s__Anaerostipes_hadrus	D4MUL4	g__Anaerostipes.s__Anaerostipes_hadrus		69.9775	77.9338	100.517	55.6419	76.724	76.724	0	0	0	0	0	0	8.63406e-10	4.91304e-09
UniRef90_D4MUL4|g__Lachnospiraceae_bacterium	D4MUL4	g__Lachnospiraceae_bacterium		73.3791	59.1605	82.4599	68.3542	76.7092	76.7092	0	0	0	0	0	0	6.15549e-10	3.77642e-09
UniRef90_R6QZS3|g__Anaerostipes.s__Anaerostipes_caccae	R6QZS3	g__Anaerostipes.s__Anaerostipes_caccae		46.5437	51.5249	57.8721	38.0447	49.8566	49.8566	0	0	0	0	0	0	4.87207e-09	2.01674e-08
UniRef90_B0MBV8|g__Anaerostipes.s__Anaerostipes_caccae	B0MBV8	g__Anaerostipes.s__Anaerostipes_caccae		69.541	69.1889	91.0931	57.1804	77.0767	77.0767	0	0	0	0	0	0	1.90874e-08	6.65819e-08
UniRef90_B0MBV8|g__Lachnospiraceae_bacterium	B0MBV8	g__Lachnospiraceae_bacterium		74.3179	81.849	93.7208	68.2023	77.0071	77.0071	0	0	0	0	0	0	7.11637e-10	4.23382e-09
UniRef90_A0A4P8IHW4|g__Anaerostipes.s__Anaerostipes_caccae	A0A4P8IHW4	g__Anaerostipes.s__Anaerostipes_caccae		45.5901	53.8715	48.3831	42.233	49.8175	49.8175	0	0	0	0	0	0	4.51747e-11	5.81213e-10
UniRef90_B0NHR8|g__Lachnoclostridium.s__Clostridium_scindens	B0NHR8	g__Lachnoclostridium.s__Clostridium_scindens		51.5383	53.647	44.9545	47.8803	49.7847	49.7847	0	0	0	0	0	0	1.96042e-12	7.69575e-11
UniRef90_B0NHR8|g__Lachnospiraceae_bacterium	B0NHR8	g__Lachnospiraceae_bacterium		50.397	55.4144	46.8501	49.2936	49.7816	49.7816	0	0	0	0	0	0	9.3813e-13	4.74343e-11
UniRef90_B0NHR8|g__Anaerostipes.s__Anaerostipes_ rhamnosivorans	B0NHR8	g__Anaerostipes.s__Anaerostipes_ rhamnosivorans		52.4922	61.3538	55.3602	48.6981	49.7749	49.7749	0	0	0	0	0	0	1.10727e-10	1.0713e-09
UniRef90_Q06115|g__Lactobacillus.s__Lactobacillus_paracasei	Q06115	g__Lactobacillus.s__Lactobacillus_paracasei		45.5492	51.5536	46.2645	41.8617	49.7744	49.7744	0	0	0	0	0	0	1.78007e-11	3.12162e-10
UniRef90_C7AQX8|g__Lactobacillus.s__Lactobacillus_salivarius	C7AQX8	g__Lactobacillus.s__Lactobacillus_salivarius		50.0752	51.8993	41.0865	46.4587	49.7646	49.7646	0	0	0	0	0	0	3.5647e-11	4.9516e-10
UniRef90_P19413|g__Lachnoclostridium.s__Clostridium_scindens	P19413	g__Lachnoclostridium.s__Clostridium_scindens		74.4881	78.098	98.4766	61.5214	76.9775	76.9775	0	0	0	0	0	0	4.07738e-09	1.73311e-08
UniRef90_P19413|g__Lachnospiraceae_bacterium	P19413	g__Lachnospiraceae_bacterium		72.0805	68.1179	61.1961	89.8615	76.9307	76.9307	0	0	0	0	0	0	1.29175e-10	1.1942e-09
UniRef90_P19410|g__Lachnoclostridium.s__Clostridium_scindens	P19410	g__Lachnoclostridium.s__Clostridium_scindens		74.4881	78.098	98.4766	61.5214	76.9775	76.9775	0	0	0	0	0	0	1.83188e-08	6.42382e-08
UniRef90_A0A1C5UNK3|g__Blautia.s__[Ruminococcus]_gnavus	A0A1C5UNK3	g__Blautia.s__[Ruminococcus]_gnavus		42.3765	43.7741	31.7358	41.9437	40.1344	40.1344	0	0	0	0	0	0	5.81172e-10	3.61218e-09
UniRef90_A0A1C5UNK3|g__Roseburia.s__Roseburia_intestinalis	A0A1C5UNK3	g__Roseburia.s__Roseburia_intestinalis		35.969	32.5934	46.2019	26.5295	40.1185	40.1185	0	0	0	0	0	0	1.17415e-07	3.47343e-07
UniRef90_A0A174SV40|g__Blautia.s__[Ruminococcus]_gnavus	A0A174SV40	g__Blautia.s__[Ruminococcus]_gnavus		39.1757	41.0932	36.8706	36.5801	40.1138	40.1138	0	0	0	0	0	0	1.88985e-13	1.75641e-11
UniRef90_A0A174SV40|g__Lachnospiraceae_bacterium	A0A174SV40	g__Lachnospiraceae_bacterium		34.2957	41.248	45.8853	29.8025	40.0968	40.0968	0	0	0	0	0	0	1.25822e-08	4.60442e-08
UniRef90_R6GQ61|g__Oscillibacter	R6GQ61	g__Oscillibacter		38.1873	40.703	34.2308	36.9457	40.0723	40.0723	0	0	0	0	0	0	3.70535e-12	1.15011e-10
UniRef90_I3WH96|g__Bifidobacterium.s__Bifidobacterium_bifidum	I3WH96	g__Bifidobacterium.s__Bifidobacterium_bifidum		418.222	408.016	368.037	410.827	415.894	415.894	0	0	0	0	0	0	1.59975e-13	1.57142e-11
UniRef90_A0A1B4XS07|g__Enterococcus.s__Enterococcus_faecalis	A0A1B4XS07	g__Enterococcus.s__Enterococcus_faecalis		76.028	89.6295	88.304	69.6754	81.1621	81.1621	0	0	0	0	0	0	1.36474e-10	1.24573e-09
UniRef90_B0MJ30|g__Anaerostipes.s__Anaerostipes_caccae	B0MJ30	g__Anaerostipes.s__Anaerostipes_caccae		39.0635	44.9367	48.7877	26.6322	40.0084	40.0084	0	0	0	0	0	0	1.33562e-07	3.91118e-07
UniRef90_A0A0R1NZ51|g__Lactobacillus.s__Lactobacillus_amylovorus	A0A0R1NZ51	g__Lactobacillus.s__Lactobacillus_amylovorus		403.862	962.95	902.541	260.667	528.175	528.175	0	0	0	0	0	0	0.000367232	0.000851906
UniRef90_A0A316QUB5|g__Lachnospiraceae_bacterium	A0A316QUB5	g__Lachnospiraceae_bacterium		176.517	149.743	138.543	141.184	175.932	175.932	0	0	0	0	0	0	1.20692e-09	6.39803e-09
UniRef90_A0A3R6BB16|g__Parabacteroides.s__Parabacteroides_johnsonii	A0A3R6BB16	g__Parabacteroides.s__Parabacteroides_johnsonii		143.149	137.956	130.949	148.284	164.999	164.999	0	0	0	0	0	0	1.75753e-10	1.49055e-09
UniRef90_A0A3R6BB16|g__Bacteroides.s__Bacteroides_ovatus	A0A3R6BB16	g__Bacteroides.s__Bacteroides_ovatus		266.731	171.964	386.147	293.312	458.644	458.644	0	0	0	0	0	0	2.82704e-05	6.72419e-05
UniRef90_E1WTY5|g__Bacteroides.s__Bacteroides_fragilis	E1WTY5	g__Bacteroides.s__Bacteroides_fragilis		672.801	425.343	426.141	542.86	436.072	436.072	0	0	0	0	0	0	3.00155e-07	8.31343e-07
UniRef90_E1WTY5|g__Bacteroides.s__Bacteroides_ovatus	E1WTY5	g__Bacteroides.s__Bacteroides_ovatus		179.459	248.11	279.677	179.333	240.741	240.741	0	0	0	0	0	0	7.4778e-08	2.29184e-07
UniRef90_U2BQT1|g__Lachnoclostridium.s__[Clostridium]_	U2BQT1	g__Lachnoclostridium.s__[Clostridium]_		26.1308	38.9341	31.6333	22.7171	39.923	39.923	0	0	0	0	0	0	8.066e-07	2.12169e-06
UniRef90_U2BFN1	U2BFN1			40.1944	45.3232	35.8033	39.1847	39.9062	39.9062	0	0	0	0	0	0	2.01508e-11	3.38655e-10
UniRef90_A0A6L9GQQ0|g__Lachnospiraceae_bacterium	A0A6L9GQQ0	g__Lachnospiraceae_bacterium		372.313	257.451	201.123	386.703	319.159	319.159	0	0	0	0	0	0	7.72683e-07	2.0369e-06
UniRef90_F7LNS5: Sulfotransferase|g__Bacteroides.s__Bacteroides_ovatus	F7LNS5	g__Bacteroides.s__Bacteroides_ovatus		179.459	248.11	279.677	179.333	240.741	240.741	0	0	0	0	0	0	7.4778e-08	2.29184e-07
UniRef90_F7LNS5: Sulfotransferase|g__Bacteroides.s__Bacteroides_caccae	F7LNS5	g__Bacteroides.s__Bacteroides_caccae		222.417	264.404	217.523	219.256	226.939	226.939	0	0	0	0	0	0	1.99684e-11	3.36966e-10
UniRef90_F7LNS5: Sulfotransferase|g__Bacteroides.s__Bacteroides_fragilis	F7LNS5	g__Bacteroides.s__Bacteroides_fragilis		182.121	148.989	199.964	219.126	207.04	207.04	0	0	0	0	0	0	3.7961e-09	1.63076e-08
UniRef90_A7LZQ4: Arylsulfatase|g__Bacteroides.s__Bacteroides_ovatus	A7LZQ4	g__Bacteroides.s__Bacteroides_ovatus		113.346	186.309	185.55	169.719	200.634	200.634	0	0	0	0	0	0	1.2302e-07	3.62748e-07
UniRef90_S0F7Y5: O-acetylhomoserine aminocarboxypropyltransferase/cysteine synthase|g__Bacteroides.s__Bacteroides_vulgatus	S0F7Y5	g__Bacteroides.s__Bacteroides_vulgatus		178.834	198.45	167.042	198.119	197.962	197.962	0	0	0	0	0	0	1.03624e-11	2.18277e-10
UniRef90_B0GAB5: DNA-binding helix-turn-helix protein|g__Lachnospiraceae_unclassified.s__Lachnospiraceae_bacterium_28_4	B0GAB5	s__Lachnospiraceae_bacterium_28_4		0.628392	0	0.475159	3.39069	0.225605	0.225605	3.89233	7.56515	8.982	3.62252	4.56817	11.1015	0.00163975	0.00373733
UniRef90_C3QMY6: Ribosomal-protein-alanine acetyltransferase|g__Bacteroides.s__Bacteroides_ovatus	C3QMY6	s__Bacteroides_ovatus		0.173319	0.501908	0.280655	0.258104	0.225044	0.225044	0	0	0	0	0	0	0.000158517	0.000370318
UniRef90_Q8A0Z3: Elongation factor Ts|g__Bacteroides.s__Bacteroides_fragilis	Q8A0Z3	s__Bacteroides_fragilis		0.116048	0.210527	0.0862304	0.0348057	0.224545	0.224545	0	0	0	0	0	0	0.00116427	0.00266558
UniRef90_R9J1H8: MATE efflux family protein|g__Lachnospiraceae_unclassified.s__Lachnospiraceae_bacterium_28_4	R9J1H8	s__Lachnospiraceae_bacterium_28_4		0	0	0.27534	0.639063	0.223108	0.223108	0.758022	3.24528	2.62713	3.57641	4.97638	3.53527	0.000517181	0.00119619
UniRef90_R7KYW9: Unsaturated glucuronyl hydrolase|g__Bacteroides.s__Bacteroides_fragilis	R7KYW9	s__Bacteroides_fragilis		0.157384	0.448082	0.123614	0.141331	0.222627	0.222627	0	0	0	0	0	0	0.00115421	0.00264342
UniRef90_Q8A484: 50S ribosomal protein L29|g__Bacteroides.s__Bacteroides_uniformis	Q8A484	s__Bacteroides_uniformis		0.23171	0.490056	0.308437	0.076851	0.22239	0.22239	0	0	0	0	0	0	0.000894994	0.00205639
UniRef90_A0A0P0LJL5: ABC transporter ATP-binding protein|g__Bacteroides.s__Bacteroides_uniformis	A0A0P0LJL5	s__Bacteroides_uniformis		0.335826	0.346352	0.170067	0.128906	0.220342	0.220342	0	0	0	0	0	0	5.92905e-05	0.000139772
UniRef90_R9K4Y5: Phage tail tape measure protein, TP901 family, core region|g__Lachnospiraceae_unclassified.s__Lachnospiraceae_bacterium_28_4	R9K4Y5	s__Lachnospiraceae_bacterium_28_4		0.316069	0	0.17236	1.26152	0.218798	0.218798	3.4685	4.15166	3.36613	1.8973	2.21658	5.41916	0.000269009	0.000625742
UniRef90_Q8A8T4: Probable GTP-binding protein EngB|g__Bacteroides.s__Bacteroides_ovatus	Q8A8T4	s__Bacteroides_ovatus		0.102331	0.131504	0.119652	0.0471126	0.216952	0.216952	0	0	0	0	0	0	0.000468657	0.00108511
UniRef90_A0A174L0U6: Uncharacterized methyltransferase ycgJ|g__Lachnospiraceae_unclassified.s__Lachnospiraceae_bacterium_28_4	A0A174L0U6	s__Lachnospiraceae_bacterium_28_4		0	0	0	0.0650759	0.215401	0.215401	5.93473	4.26865	4.96923	5.77344	9.85277	0.650903	0.001686	0.00384169
UniRef90_A0A395VSC2: DUF2589 domain-containing protein|g__Bacteroides.s__Bacteroides_vulgatus	A0A395VSC2	s__Bacteroides_vulgatus		0.138093	0.236827	0.159781	0.180624	0.21523	0.21523	0	0	0	0	0	0	2.20335e-07	6.2254e-07
UniRef90_C9KSE2: Site-specific recombinase, phage integrase family|g__Bacteroides.s__Bacteroides_ovatus	C9KSE2	s__Bacteroides_ovatus		0.182375	0.442703	0.34203	0.191836	0.215105	0.215105	0	0	0	0	0	0	0.000100876	0.00023664
UniRef90_C3QSP7: Glycosyl hydrolase family 20, catalytic domain protein|g__Bacteroides.s__Bacteroides_fragilis	C3QSP7	s__Bacteroides_fragilis		0.302024	0.26299	0.329616	0.147361	0.214265	0.214265	0	0	0	0	0	0	4.06381e-06	1.00516e-05
UniRef90_A0A0P0FW93: Spore maturation protein A|g__Bacteroides.s__Bacteroides_fragilis	A0A0P0FW93	s__Bacteroides_fragilis		0.150155	0.497832	0.500251	0.193839	0.212157	0.212157	0	0	0	0	0	0	0.00113709	0.00260487
UniRef90_K5BVK6: Iron-only hydrogenase maturation rSAM protein HydG|g__Bacteroides.s__Bacteroides_caccae	K5BVK6	s__Bacteroides_caccae		0.121406	0.183505	0.11589	0.0855229	0.20925	0.20925	0	0	0	0	0	0	3.33544e-05	7.91285e-05
UniRef90_A0A174S093: Elongation factor G|g__Bacteroides.s__Bacteroides_ovatus	A0A174S093	s__Bacteroides_ovatus		0.102591	0.413021	0.265402	0.144777	0.209192	0.209192	0	0	0	0	0	0	0.000494809	0.00114496
UniRef90_D6D1D5: SusD family|g__Bacteroides.s__Bacteroides_fragilis	D6D1D5	s__Bacteroides_fragilis		0.145489	0.413152	0.227391	0.151125	0.204968	0.204968	0	0	0	0	0	0	0.000223427	0.000520273
UniRef90_A0A0N7J733: Galactoside O-acetyltransferase|g__Bacteroides.s__Bacteroides_uniformis	A0A0N7J733	s__Bacteroides_uniformis		0.132499	0.313322	0.122276	0.111705	0.204649	0.204649	0	0	0	0	0	0	0.000169397	0.000395486
UniRef90_A0A3E5DK23: DUF4133 domain-containing protein|g__Bacteroides.s__Bacteroides_caccae	A0A3E5DK23	s__Bacteroides_caccae		0.0573314	0.0672908	0.250239	0.0920434	0.203768	0.203768	0	0	0	0	0	0	0.00156851	0.00357694
UniRef90_S0J1V6: Phosphate transport system permease protein|g__Lachnospiraceae_unclassified.s__Lachnospiraceae_bacterium_28_4	S0J1V6	s__Lachnospiraceae_bacterium_28_4		0.381011	0	0.363276	3.3838	0.200736	0.200736	5.43199	7.72967	7.35856	6.12296	7.36191	13.2711	0.000202105	0.000471127
UniRef90_C6ZBA7: Sporulation initiation inhibitor protein Soj|g__Bacteroides.s__Bacteroides_fragilis	C6ZBA7	s__Bacteroides_fragilis		0.11962	0.33409	0.304892	0.0478326	0.199721	0.199721	0	0	0	0	0	0	0.00106207	0.00243592
UniRef90_A0A396E9F1: RNA helicase|g__Bacteroides.s__Bacteroides_vulgatus	A0A396E9F1	s__Bacteroides_vulgatus		0.434553	0.626921	0.19249	0.195325	0.199105	0.199105	0	0	0	0	0	0	0.00207351	0.00470745
UniRef90_A0A0P0GFH7: Type IV secretion-system coupling protein DNA-binding domain protein|g__Bacteroides.s__Bacteroides_uniformis	A0A0P0GFH7	s__Bacteroides_uniformis		0.125038	0.317483	0.357638	0.074819	0.191505	0.191505	0	0	0	0	0	0	0.000832813	0.00191609
UniRef90_K1FTU8: Carbamoyl-phosphate synthase (glutamine-hydrolyzing)|g__Bacteroides.s__Bacteroides_ovatus	K1FTU8	s__Bacteroides_ovatus		0.189282	0.313621	0.202675	0.126735	0.191247	0.191247	0	0	0	0	0	0	1.00065e-05	2.42207e-05
UniRef90_A0A1E3AIM8: Sporulation transcriptional regulator SpoIIID|g__Lachnospiraceae_unclassified.s__Lachnospiraceae_bacterium_28_4	A0A1E3AIM8	s__Lachnospiraceae_bacterium_28_4		0	0	0	0.48438	0.186525	0.186525	4.01126	3.25984	6.59208	3.62606	2.58229	5.35223	5.13987e-05	0.000121342
UniRef90_A0A1L5KPP5: Integrase_gron integron|g__Lachnospiraceae_unclassified.s__Lachnospiraceae_bacterium_28_4	A0A1L5KPP5	s__Lachnospiraceae_bacterium_28_4		0.704312	0	0.69678	0.860929	0.186063	0.186063	7.24347	7.72895	4.03582	6.40919	10.9327	5.46434	5.12016e-05	0.00012089
UniRef90_R6VBY9: Beta-galactosidase|g__Bacteroides.s__Bacteroides_fragilis	R6VBY9	s__Bacteroides_fragilis		0.0815339	0.156048	0.214181	0.0609134	0.184891	0.184891	0	0	0	0	0	0	0.000168486	0.000393382
UniRef90_R9J1M8: Sigma-70 family RNA polymerase sigma factor|g__Lachnospiraceae_unclassified.s__Lachnospiraceae_bacterium_28_4	R9J1M8	s__Lachnospiraceae_bacterium_28_4		0.171263	0	0	0.562074	0.183367	0.183367	2.64687	1.03938	3.17168	2.01839	2.54707	0.678586	0.00113336	0.00259669
UniRef90_A0A3E4TAH0: Conjugal transfer protein TraG|g__Bacteroides.s__Bacteroides_uniformis	A0A3E4TAH0	s__Bacteroides_uniformis		0.118842	0.164805	0.246329	0.0800816	0.183286	0.183286	0	0	0	0	0	0	4.09011e-05	9.68256e-05
UniRef90_R6JPR7: Alpha-ribazole phosphatase|g__Bacteroides.s__Bacteroides_ovatus	R6JPR7	s__Bacteroides_ovatus		0.0291106	0.11863	0.140167	0.072365	0.179689	0.179689	0	0	0	0	0	0	0.000634439	0.00146377
UniRef90_F3QUY7: DNA binding domain, excisionase family|g__Bacteroides.s__Bacteroides_ovatus	F3QUY7	s__Bacteroides_ovatus		0.16128	0.356973	0.367593	0.118745	0.179143	0.179143	0	0	0	0	0	0	0.000402211	0.000932369
UniRef90_A0A3A9BPE3: Nucleoside triphosphate pyrophosphohydrolase|g__Bacteroides.s__Bacteroides_fragilis	A0A3A9BPE3	s__Bacteroides_fragilis		0.0797002	0.392789	0.273618	0.119261	0.179013	0.179013	0	0	0	0	0	0	0.00133109	0.00304209
UniRef90_A0A1G6FZN5: Transcriptional regulator|g__Bacteroides.s__Bacteroides_ovatus	A0A1G6FZN5	s__Bacteroides_ovatus		0.0712503	0.208341	0.0566675	0.08204	0.175742	0.175742	0	0	0	0	0	0	0.000723805	0.00166743
UniRef90_D4V622: TraG family protein|g__Bacteroides.s__Bacteroides_fragilis	D4V622	s__Bacteroides_fragilis		0.154557	0.133972	0.189913	0.0354	0.175701	0.175701	0	0	0	0	0	0	9.87907e-05	0.000231828
UniRef90_A0A0P0L3T0: Integrase|g__Bacteroides.s__Bacteroides_ovatus	A0A0P0L3T0	s__Bacteroides_ovatus		0.162839	0.211249	0.242005	0.130457	0.175383	0.175383	0	0	0	0	0	0	4.28939e-07	1.16476e-06
UniRef90_R5V1K4: Diaminopimelate epimerase|g__Bacteroides.s__Bacteroides_fragilis	R5V1K4	s__Bacteroides_fragilis		0.188297	0.222609	0	0.0904142	0.175017	0.175017	0	0	0	0	0	0	0.00172482	0.00392818
UniRef90_Q8AAQ1: Adenylyl-sulfate kinase|g__Bacteroides.s__Bacteroides_fragilis	Q8AAQ1	s__Bacteroides_fragilis		0.126292	0.295093	0.323301	0.0919282	0.173117	0.173117	0	0	0	0	0	0	0.000388682	0.000901209
UniRef90_R6US12: Two-component system response regulator|g__Bacteroides.s__Bacteroides_fragilis	R6US12	s__Bacteroides_fragilis		0.0989897	0.160262	0.222696	0.0668818	0.172534	0.172534	0	0	0	0	0	0	7.16899e-05	0.000168722
UniRef90_R9JCD7: Dihydroorotate dehydrogenase|g__Lachnospiraceae_unclassified.s__Lachnospiraceae_bacterium_28_4	R9JCD7	s__Lachnospiraceae_bacterium_28_4		0.504115	0	0	1.3203	0.172371	0.172371	3.33657	4.8543	5.1603	2.79084	3.63541	8.56135	0.000556989	0.0012871
UniRef90_A0A3D6B165: CDP-glucose 4,6-dehydratase|g__Bacteroides.s__Bacteroides_ovatus	A0A3D6B165	s__Bacteroides_ovatus		0.153505	0.0740724	0.113291	0.144667	0.171932	0.171932	0	0	0	0	0	0	4.71084e-06	1.16067e-05
UniRef90_R9KBK6: Antibiotic transport system ATP-binding protein|g__Lachnospiraceae_unclassified.s__Lachnospiraceae_bacterium_28_4	R9KBK6	s__Lachnospiraceae_bacterium_28_4		0.0937345	0	0	0.386313	0.171837	0.171837	4.68142	3.7595	1.39819	2.45671	4.45475	3.37559	9.14311e-05	0.000214802
UniRef90_A0A3E5H2W3: DNA topoisomerase III|g__Bacteroides.s__Bacteroides_ovatus	A0A3E5H2W3	s__Bacteroides_ovatus		0.0879115	0.22674	0.0934818	0.0961387	0.171484	0.171484	0	0	0	0	0	0	0.000122276	0.000286369
UniRef90_A0A174KKL7: Two-component system sensor histidine kinase|g__Bacteroides.s__Bacteroides_fragilis	A0A174KKL7	s__Bacteroides_fragilis		0.144512	0.178828	0.228645	0.104298	0.166108	0.166108	0	0	0	0	0	0	1.78189e-06	4.53019e-06
UniRef90_A0A139L6J7: Thioredoxin reductase|g__Bacteroides.s__Bacteroides_fragilis	A0A139L6J7	s__Bacteroides_fragilis		0.124285	0.300927	0.0886045	0.1016	0.165036	0.165036	0	0	0	0	0	0	0.000528163	0.00122111
UniRef90_Q8A3H9: NAD-dependent protein deacylase|g__Bacteroides.s__Bacteroides_ovatus	Q8A3H9	s__Bacteroides_ovatus		0.195771	0.309797	0.0500137	0.116448	0.165028	0.165028	0	0	0	0	0	0	0.000809175	0.00186223
UniRef90_A0A174N306: Phage integrase family|g__Bacteroides.s__Bacteroides_uniformis	A0A174N306	s__Bacteroides_uniformis		0.145568	0.0739714	0.0656209	0.0544031	0.164864	0.164864	0	0	0	0	0	0	0.0003824	0.000886793
UniRef90_D6CYZ5: Thiol-disulfide isomerase and thioredoxins|g__Bacteroides.s__Bacteroides_fragilis	D6CYZ5	s__Bacteroides_fragilis		0.130512	0.20208	0.110514	0.134844	0.16409	0.16409	0	0	0	0	0	0	4.7541e-07	1.28383e-06
UniRef90_A0A078Q9C5: VTC domain protein|g__Bacteroides.s__Bacteroides_ovatus	A0A078Q9C5	s__Bacteroides_ovatus		0.113481	0.175437	0.2234	0.0688327	0.162287	0.162287	0	0	0	0	0	0	4.06598e-05	9.62598e-05
UniRef90_S0JBN8: 4-carboxymuconolactone decarboxylase|g__Lachnospiraceae_unclassified.s__Lachnospiraceae_bacterium_28_4	S0JBN8	s__Lachnospiraceae_bacterium_28_4		0.17175	0	0.267273	0.512	0.158958	0.158958	2.62406	2.62185	3.36384	1.52759	2.41895	1.46437	3.83677e-05	9.08908e-05
UniRef90_R9JH88: DNA topoisomerase III|g__Lachnospiraceae_unclassified.s__Lachnospiraceae_bacterium_28_4	R9JH88	s__Lachnospiraceae_bacterium_28_4		0.314053	0	0	0.610832	0.15845	0.15845	0.968215	1.26086	1.70896	0.460748	0.86094	0.934289	0.0017572	0.00400083
UniRef90_A7UZA7: TraG family protein|g__Bacteroides.s__Bacteroides_fragilis	A7UZA7	s__Bacteroides_fragilis		0.088938	0.188326	0.128928	0.0703401	0.158053	0.158053	0	0	0	0	0	0	3.04655e-05	7.23961e-05
UniRef90_A0A016AKM8: M42 glutamyl aminopeptidase family protein|g__Bacteroides.s__Bacteroides_fragilis	A0A016AKM8	s__Bacteroides_fragilis		0.0674191	0.110296	0.141694	0.0925247	0.156487	0.156487	0	0	0	0	0	0	1.1044e-05	2.66942e-05
UniRef90_A0A1Y4VV50: DNA topoisomerase III|g__Bacteroides.s__Bacteroides_fragilis	A0A1Y4VV50	s__Bacteroides_fragilis		0.24755	0.488617	0.207892	0.127931	0.153793	0.153793	0	0	0	0	0	0	0.0018153	0.00413219
UniRef90_Q8A5K8: Phosphatidylserine decarboxylase proenzyme|g__Bacteroides.s__Bacteroides_fragilis	Q8A5K8	s__Bacteroides_fragilis		0.157552	0.145623	0.340091	0.0921032	0.151519	0.151519	0	0	0	0	0	0	0.000561462	0.00129729
UniRef90_A0A3E4TAH0: Conjugal transfer protein TraG|g__Bacteroides.s__Bacteroides_vulgatus	A0A3E4TAH0	s__Bacteroides_vulgatus		0.0841287	0.210581	0.221943	0.0928786	0.15085	0.15085	0	0	0	0	0	0	6.98358e-05	0.000164396
UniRef90_A0A139KV26: Outer membrane insertion signal domain protein|g__Bacteroides.s__Bacteroides_fragilis	A0A139KV26	s__Bacteroides_fragilis		0.141321	0.209697	0.146189	0.084933	0.149715	0.149715	0	0	0	0	0	0	3.76807e-06	9.33805e-06
UniRef90_A0A174CHW0: Aquaporin Z|g__Bacteroides.s__Bacteroides_fragilis	A0A174CHW0	s__Bacteroides_fragilis		0.071449	0.0617436	0.085262	0.163376	0.149514	0.149514	0	0	0	0	0	0	0.00011321	0.000265362
UniRef90_A0A0N7J7E2: ATP-dependent DNA helicase RecQ|g__Bacteroides.s__Bacteroides_vulgatus	A0A0N7J7E2	s__Bacteroides_vulgatus		0.136412	0	0.189981	0.167031	0.147581	0.147581	0	0	0	0	0	0	0.000726384	0.00167319
UniRef90_S0F6D4: Conjugative transposon TraN protein|g__Bacteroides.s__Bacteroides_uniformis	S0F6D4	s__Bacteroides_uniformis		0.140277	0.223395	0.234136	0.0658583	0.144446	0.144446	0	0	0	0	0	0	9.27615e-05	0.000217903
UniRef90_R9J4I8: HAD hydrolase, family IA|g__Lachnospiraceae_unclassified.s__Lachnospiraceae_bacterium_28_4	R9J4I8	s__Lachnospiraceae_bacterium_28_4		0	0	0	1.34784	0.143528	0.143528	3.39292	4.63877	3.63974	3.10481	3.50329	4.83457	1.7629e-06	4.4844e-06
UniRef90_A0A3A9BIM7: Endonuclease/exonuclease/phosphatase family protein|g__Bacteroides.s__Bacteroides_fragilis	A0A3A9BIM7	s__Bacteroides_fragilis		0.186453	0.231656	0.115678	0.125606	0.143426	0.143426	0	0	0	0	0	0	4.75097e-06	1.16971e-05
UniRef90_D7K394: Regulatory protein SusR|g__Bacteroides.s__Bacteroides_fragilis	D7K394	s__Bacteroides_fragilis		0.084569	0.177953	0.168881	0.102235	0.143264	0.143264	0	0	0	0	0	0	3.64716e-06	9.04875e-06
UniRef90_A7V2X1: IS66 family element, transposase|g__Bacteroides.s__Bacteroides_fragilis	A7V2X1	s__Bacteroides_fragilis		0.198635	0.0929074	0.118892	0.109622	0.139541	0.139541	0	0	0	0	0	0	4.65982e-06	1.14857e-05
UniRef90_A0A078QD76: RNA polymerase sigma factor, sigma-70 family protein|g__Bacteroides.s__Bacteroides_fragilis	A0A078QD76	s__Bacteroides_fragilis		0.0299064	0.118011	0.178644	0.0551965	0.139147	0.139147	0	0	0	0	0	0	0.000746381	0.00171867
UniRef90_A0A1Y4UYK0: [FeFe] hydrogenase H-cluster radical SAM maturase HydE|g__Bacteroides.s__Bacteroides_fragilis	A0A1Y4UYK0	s__Bacteroides_fragilis		0.17164	0.283476	0.0655508	0.050522	0.138638	0.138638	0	0	0	0	0	0	0.00203579	0.00462386
UniRef90_A0A078SQG7: Type IV secretory system Conjugative DNA transfer family protein|g__Bacteroides.s__Bacteroides_fragilis	A0A078SQG7	s__Bacteroides_fragilis		0.150537	0.268693	0.177544	0.124067	0.137191	0.137191	0	0	0	0	0	0	1.86597e-05	4.46509e-05
UniRef90_R6E8G3: DNA polymerase III subunit gamma/tau|g__Bacteroides.s__Bacteroides_fragilis	R6E8G3	s__Bacteroides_fragilis		0.109285	0.172621	0.205692	0.040091	0.135376	0.135376	0	0	0	0	0	0	0.00018478	0.00043101
UniRef90_R6JRX9: Na(+)-translocating NADH-quinone reductase subunit D|g__Bacteroides.s__Bacteroides_fragilis	R6JRX9	s__Bacteroides_fragilis		0.0992264	0.254029	0.178259	0.0285778	0.134474	0.134474	0	0	0	0	0	0	0.00118583	0.00271418
UniRef90_B0MUR0: Conjugative transposon TraN protein|g__Bacteroides.s__Bacteroides_uniformis	B0MUR0	s__Bacteroides_uniformis		0.12435	0.162734	0.236313	0.0928871	0.132075	0.132075	0	0	0	0	0	0	2.59112e-05	6.16911e-05
UniRef90_A0A396BS66: DNA helicase|g__Bacteroides.s__Bacteroides_fragilis	A0A396BS66	s__Bacteroides_fragilis		0.0741154	0.0525959	0.143051	0.0446455	0.130015	0.130015	0	0	0	0	0	0	0.000313495	0.000728479
UniRef90_A0A396EUN4: PcfK-like protein|g__Bacteroides.s__Bacteroides_ovatus	A0A396EUN4	s__Bacteroides_ovatus		0.351507	0.168046	0.157897	0.172537	0.128155	0.128155	0	0	0	0	0	0	0.000314326	0.00073037
UniRef90_A0A3E4K6R1: IS66 family transposase (Fragment)|g__Bacteroides.s__Bacteroides_vulgatus	A0A3E4K6R1	s__Bacteroides_vulgatus		0.189119	0.0923682	0.0282491	0.127565	0.127616	0.127616	0	0	0	0	0	0	0.000327435	0.000760444
UniRef90_R9J4N6: Phosphoenolpyruvate synthase|g__Lachnospiraceae_unclassified.s__Lachnospiraceae_bacterium_28_4	R9J4N6	s__Lachnospiraceae_bacterium_28_4		0.211247	0	0.133504	1.03648	0.12002	0.12002	1.75794	3.6767	2.88894	1.62079	2.62579	3.73397	0.000117043	0.000274237
UniRef90_A0A0P0F343: Dipeptidyl peptidase IV|g__Bacteroides.s__Bacteroides_ovatus	A0A0P0F343	s__Bacteroides_ovatus		0.0681461	0.114136	0.123664	0.108498	0.119358	0.119358	0	0	0	0	0	0	1.43935e-07	4.19165e-07
UniRef90_O52836: Tetracycline resistance protein TetW|g__Bifidobacterium.s__Bifidobacterium_pseudolongum	O52836	s__Bifidobacterium_pseudolongum		0.167793	0	0.166689	0.255359	0.11599	0.11599	2.18837	0.952411	2.5235	2.09532	2.42467	0.934534	0.000175877	0.000410476
UniRef90_D4V762: Antirestriction protein|g__Bacteroides.s__Bacteroides_ovatus	D4V762	s__Bacteroides_ovatus		0.120933	0.352508	0.174998	0.127817	0.113097	0.113097	0	0	0	0	0	0	0.00140942	0.00321896
UniRef90_Q9KI94: PrmN1|g__Bacteroides.s__Bacteroides_uniformis	Q9KI94	s__Bacteroides_uniformis		0.257549	0.351884	0.187035	0.115433	0.11135	0.11135	0	0	0	0	0	0	0.000850348	0.00195545
UniRef90_R9JEV3: Cob(I)yrinic acid a,c-diamide adenosyltransferase|g__Lachnospiraceae_unclassified.s__Lachnospiraceae_bacterium_28_4	R9JEV3	s__Lachnospiraceae_bacterium_28_4		0	0	0	0	0.109002	0.109002	1.03343	0.941598	1.83971	1.34543	1.04174	0.242646	0.000695928	0.00160411
UniRef90_D7J0E7: Multidrug resistance protein, FusA/NodT family|g__Bacteroides.s__Bacteroides_ovatus	D7J0E7	s__Bacteroides_ovatus		0.0498018	0.0659565	0.0701262	0.0782009	0.108397	0.108397	0	0	0	0	0	0	8.86205e-06	2.14985e-05
UniRef90_S0F6D4: Conjugative transposon TraN protein|g__Bacteroides.s__Bacteroides_caccae	S0F6D4	s__Bacteroides_caccae		0.0774424	0.0202188	0.10674	0.0464761	0.107472	0.107472	0	0	0	0	0	0	0.000450012	0.00104218
UniRef90_A5ZGB6: FtsK/SpoIIIE family protein|g__Bacteroides.s__Bacteroides_fragilis	A5ZGB6	s__Bacteroides_fragilis		0.0633004	0.140697	0.111047	0.105357	0.0993833	0.0993833	0	0	0	0	0	0	1.37091e-06	3.52122e-06
UniRef90_R6JGB2: Efflux transporter RND family MFP subunit|g__Bacteroides.s__Bacteroides_fragilis	R6JGB2	s__Bacteroides_fragilis		0.0383513	0.0837726	0.137079	0.0542026	0.098888	0.098888	0	0	0	0	0	0	0.000148035	0.000346046
UniRef90_A0A3E5HGG9: TolC family protein|g__Bacteroides.s__Bacteroides_ovatus	A0A3E5HGG9	s__Bacteroides_ovatus		0.0105115	0.122831	0.0738729	0.0759315	0.0972308	0.0972308	0	0	0	0	0	0	0.000464425	0.00107544
UniRef90_D6D671: Uncharacterized protein conserved in bacteria|g__Bacteroides.s__Bacteroides_fragilis	D6D671	s__Bacteroides_fragilis		0.0482543	0.0127793	0.102081	0.0933351	0.0967821	0.0967821	0	0	0	0	0	0	0.000495851	0.0011473
UniRef90_R9J2T5: 50S ribosomal protein L5|g__Lachnospiraceae_unclassified.s__Lachnospiraceae_bacterium_28_4	R9J2T5	s__Lachnospiraceae_bacterium_28_4		0	0	0.189375	0.43908	0.0967091	0.0967091	0.864348	2.57228	1.63962	1.88955	3.0241	3.36901	0.000305923	0.000711045
UniRef90_D4VTB6: Tetratricopeptide repeat family protein|g__Bacteroides.s__Bacteroides_fragilis	D4VTB6	s__Bacteroides_fragilis		0.058023	0.164707	0.108451	0.0303867	0.096455	0.096455	0	0	0	0	0	0	0.000596974	0.00137811
UniRef90_A0A174TQT6: Elongation factor G|g__Lachnospiraceae_unclassified.s__Lachnospiraceae_bacterium_28_4	A0A174TQT6	s__Lachnospiraceae_bacterium_28_4		0	0	0	0.734518	0.0962557	0.0962557	1.55938	2.06475	1.29298	1.78889	1.94456	3.16809	9.33704e-05	0.000219308
UniRef90_R9J4A9: Type I restriction enzyme R Protein|g__Lachnospiraceae_unclassified.s__Lachnospiraceae_bacterium_28_4	R9J4A9	s__Lachnospiraceae_bacterium_28_4		0.129204	0	0	0.350032	0.0958312	0.0958312	1.42195	2.871	0.945242	1.64435	2.91123	2.61391	0.000211963	0.000493885
UniRef90_R7KY52: KamA family protein|g__Bacteroides.s__Bacteroides_fragilis	R7KY52	s__Bacteroides_fragilis		0.0738787	0.236154	0.154513	0.0642959	0.094182	0.094182	0	0	0	0	0	0	0.00115758	0.00265085
UniRef90_R9KJQ9: Transport permease protein|g__Lachnospiraceae_unclassified.s__Lachnospiraceae_bacterium_28_4	R9KJQ9	s__Lachnospiraceae_bacterium_28_4		0	0	0	0.3562	0.0941716	0.0941716	1.39046	3.96355	5.09659	2.7473	5.52768	3.12756	0.000223249	0.00051989
UniRef90_D0TEA7: HAD hydrolase, family IA, variant 1|g__Bacteroides.s__Bacteroides_vulgatus	D0TEA7	s__Bacteroides_vulgatus		0.0490971	0.0632757	0.085747	0.0740924	0.0939795	0.0939795	0	0	0	0	0	0	1.09715e-06	2.84378e-06
UniRef90_A0A1E3AJZ7: Acryloyl-CoA reductase electron transfer subunit gamma|g__Lachnospiraceae_unclassified.s__Lachnospiraceae_bacterium_28_4	A0A1E3AJZ7	s__Lachnospiraceae_bacterium_28_4		0	0	0.122056	0.968609	0.0939675	0.0939675	1.60525	2.81352	3.96223	2.10069	2.7302	4.69282	0.000228221	0.000531374
UniRef90_A0A396BLK2: Recombinase|g__Bacteroides.s__Bacteroides_fragilis	A0A396BLK2	s__Bacteroides_fragilis		0.069465	0.182291	0.148362	0.27227	0.0932516	0.0932516	0	0	0	0	0	0	0.000931955	0.00214024
UniRef90_Q5LHC9: Ribosomal RNA small subunit methyltransferase A|g__Bacteroides.s__Bacteroides_uniformis	Q5LHC9	s__Bacteroides_uniformis		0.253607	0.231878	0.25814	0.156036	0.0928747	0.0928747	0	0	0	0	0	0	0.000191922	0.000447492
UniRef90_A0A016H3R8: Divergent AAA domain protein|g__Bacteroides.s__Bacteroides_uniformis	A0A016H3R8	s__Bacteroides_uniformis		0.157493	0.0278085	0.123601	0.0641589	0.0889178	0.0889178	0	0	0	0	0	0	0.000554376	0.00128121
UniRef90_A0A0P0L3T0: Integrase|g__Bacteroides.s__Bacteroides_caccae	A0A0P0L3T0	s__Bacteroides_caccae		0.184944	0.154522	0.0882993	0.0850006	0.0841404	0.0841404	0	0	0	0	0	0	9.75494e-05	0.000228967
UniRef90_R9JEL6: Flagellar motor switch protein FliG|g__Lachnospiraceae_unclassified.s__Lachnospiraceae_bacterium_28_4	R9JEL6	s__Lachnospiraceae_bacterium_28_4		0	0	0	0.134542	0.0796509	0.0796509	0.83988	0.667782	1.4683	1.27947	1.91525	0.817366	0.000204288	0.000476191
UniRef90_F3QWL6: VirE protein|g__Bacteroides.s__Bacteroides_caccae	F3QWL6	s__Bacteroides_caccae		0.0512652	0.134781	0.119173	0.0918067	0.0776874	0.0776874	0	0	0	0	0	0	2.30217e-05	5.49068e-05
UniRef90_G6AUL5: Hydrolase, NUDIX family|g__Bacteroides.s__Bacteroides_vulgatus	G6AUL5	s__Bacteroides_vulgatus		0.102991	0.0314351	0.206809	0.0926282	0.0769716	0.0769716	0	0	0	0	0	0	0.00217755	0.00494065
UniRef90_A0A396E6Y2: Site-specific integrase|g__Bacteroides.s__Bacteroides_uniformis	A0A396E6Y2	s__Bacteroides_uniformis		0.0348144	0.0456935	0.0825726	0.0420364	0.0717734	0.0717734	0	0	0	0	0	0	2.75658e-05	6.55925e-05
UniRef90_R9J3I0: 30S ribosomal protein S6|g__Lachnospiraceae_unclassified.s__Lachnospiraceae_bacterium_28_4	R9J3I0	s__Lachnospiraceae_bacterium_28_4		0.0931127	0	0	1.30127	0.0717642	0.0717642	3.61194	3.86113	3.31198	3.25546	4.75331	9.05551	0.000847954	0.00195027
UniRef90_A0A1H7RIC2: DUF3991 domain-containing protein|g__Bacteroides.s__Bacteroides_uniformis	A0A1H7RIC2	s__Bacteroides_uniformis		0.0133695	0.0333686	0.0303332	0.0782046	0.0704804	0.0704804	0	0	0	0	0	0	0.00117177	0.00268261
UniRef90_A0A1H7RIC2: DUF3991 domain-containing protein|g__Bacteroides.s__Bacteroides_caccae	A0A1H7RIC2	s__Bacteroides_caccae		0.0263731	0.0342496	0.061118	0.0867136	0.0695271	0.0695271	0	0	0	0	0	0	0.000108902	0.000255338
UniRef90_A0A174D3V1: Uncharacterized protein conserved in bacteria|g__Bacteroides.s__Bacteroides_fragilis	A0A174D3V1	s__Bacteroides_fragilis		0.0372986	0.0324606	0.0581694	0.0148676	0.0669528	0.0669528	0	0	0	0	0	0	0.000337729	0.000784041
UniRef90_A0A397WMH6: Type I restriction enzyme R protein|g__Bacteroides.s__Bacteroides_uniformis	A0A397WMH6	s__Bacteroides_uniformis		0.0505329	0.0660386	0.0832673	0.0673775	0.0663034	0.0663034	0	0	0	0	0	0	2.18607e-08	7.51038e-08
UniRef90_W6P3E9: TonB-dependent receptor|g__Bacteroides.s__Bacteroides_fragilis	W6P3E9	s__Bacteroides_fragilis		0.0340129	0.127012	0.0647007	0.0459334	0.0586253	0.0586253	0	0	0	0	0	0	0.000623469	0.00143879
UniRef90_A0A1H4GNZ4: Peroxiredoxin|g__Bacteroides.s__Bacteroides_fragilis	A0A1H4GNZ4	s__Bacteroides_fragilis		0.0617452	0.14525	0.115711	0.0369415	0.057762	0.057762	0	0	0	0	0	0	0.000909295	0.00208913
UniRef90_B3JG95: SMI1 / KNR4 family protein|g__Bacteroides.s__Bacteroides_vulgatus	B3JG95	s__Bacteroides_vulgatus		0	0.0772421	0.0681699	0.0710243	0.0573319	0.0573319	0	0	0	0	0	0	0.000720675	0.00166041
UniRef90_A0A0N7J722: Clostridium cellulosome enzyme, dockerin type I|g__Bacteroides.s__Bacteroides_uniformis	A0A0N7J722	s__Bacteroides_uniformis		0.0994613	0.0984369	0	0.0947172	0.0565293	0.0565293	0	0	0	0	0	0	0.00163301	0.0037226
UniRef90_A0A1G8IGG2: SusC/RagA family TonB-linked outer membrane protein|g__Bacteroides.s__Bacteroides_fragilis	A0A1G8IGG2	s__Bacteroides_fragilis		0.0301601	0.064363	0.0133286	0.0319337	0.0553319	0.0553319	0	0	0	0	0	0	0.000390213	0.000904708
UniRef90_A6L0V1: 30S ribosomal protein S2|g__Bacteroides.s__Bacteroides_fragilis	A6L0V1	s__Bacteroides_fragilis		0.0522378	0.115028	0.0427816	0.0222334	0.0552907	0.0552907	0	0	0	0	0	0	0.00111773	0.00256158
UniRef90_A0A174VTF7: Tyrosine recombinase XerD|g__Bacteroides.s__Bacteroides_ovatus	A0A174VTF7	s__Bacteroides_ovatus		0.0597721	0.0599366	0.041223	0.00681796	0.0549291	0.0549291	0	0	0	0	0	0	0.000251441	0.000585076
UniRef90_A0A3E5E8F6: Mobilization protein|g__Bacteroides.s__Bacteroides_uniformis	A0A3E5E8F6	s__Bacteroides_uniformis		0.050242	0.0391825	0.082251	0.0121406	0.05363	0.05363	0	0	0	0	0	0	0.000396986	0.00092036
UniRef90_A0A1H7RIC2: DUF3991 domain-containing protein|g__Bacteroides.s__Bacteroides_vulgatus	A0A1H7RIC2	s__Bacteroides_vulgatus		0.0397673	0.0506073	0.091844	0.0702421	0.0500059	0.0500059	0	0	0	0	0	0	1.9048e-05	4.55747e-05
UniRef90_D6CWS1: Peptidase family M49|g__Bacteroides.s__Bacteroides_ovatus	D6CWS1	s__Bacteroides_ovatus		0.0345606	0.0539039	0.0159384	0.00833665	0.0479198	0.0479198	0	0	0	0	0	0	0.00108844	0.00249543
UniRef90_A0A3A9B2K1: Helix-turn-helix domain-containing protein|g__Bacteroides.s__Bacteroides_fragilis	A0A3A9B2K1	s__Bacteroides_fragilis		0.0145211	0.0629822	0.0509007	0.0261449	0.0369329	0.0369329	0	0	0	0	0	0	0.000296486	0.000689226
UniRef90_C6ZB98: Peptidase, M23 family|g__Bacteroides.s__Bacteroides_fragilis	C6ZB98	s__Bacteroides_fragilis		0.0469782	0.0298036	0.0856078	0.0283715	0.0357624	0.0357624	0	0	0	0	0	0	0.000561837	0.00129809
UniRef90_A0A3A9HEU3: Type IA DNA topoisomerase|g__Bacteroides.s__Bacteroides_uniformis	A0A3A9HEU3	s__Bacteroides_uniformis		0.141087	0.087259	0.0619889	0.0566472	0.0354286	0.0354286	0	0	0	0	0	0	0.00163955	0.00373708
UniRef90_C6Z991: Divergent AAA domain protein|g__Bacteroides.s__Bacteroides_uniformis	C6Z991	s__Bacteroides_uniformis		0.0644475	0.0239593	0.0219961	0.0554381	0.0352938	0.0352938	0	0	0	0	0	0	0.000212685	0.000495539
UniRef90_A0A139K806: Universal bacterial protein YeaZ|g__Bacteroides.s__Bacteroides_fragilis	A0A139K806	s__Bacteroides_fragilis		0	0.0283797	0.0251256	0.0257002	0.0331501	0.0331501	0	0	0	0	0	0	0.000725828	0.001672
UniRef90_A0A396EZ64: Conjugative transposon protein TraJ|g__Bacteroides.s__Bacteroides_caccae	A0A396EZ64	s__Bacteroides_caccae		0.0303909	0.036848	0.0330529	0.0357288	0.0330626	0.0330626	0	0	0	0	0	0	6.41468e-12	1.61873e-10
UniRef90_A5ZDM4: Glycine dehydrogenase (decarboxylating)|g__Bacteroides.s__Bacteroides_fragilis	A5ZDM4	s__Bacteroides_fragilis		0.0374304	0.0770519	0.025211	0.0160809	0.0329536	0.0329536	0	0	0	0	0	0	0.00155865	0.00355486
UniRef90_A0A174L4C6: Potassium/proton antiporter|g__Bacteroides.s__Bacteroides_fragilis	A0A174L4C6	s__Bacteroides_fragilis		0.0555067	0.0726947	0.0488769	0.0500303	0.0321589	0.0321589	0	0	0	0	0	0	1.5116e-05	3.63106e-05
UniRef90_C3QV69: Endonuclease/exonuclease/phosphatase family protein|g__Bacteroides.s__Bacteroides_fragilis	C3QV69	s__Bacteroides_fragilis		0.0275817	0.0729754	0.0324627	0.0337287	0.0321118	0.0321118	0	0	0	0	0	0	0.000247596	0.000576194
UniRef90_C3QBF1: TonB-linked outer membrane protein, SusC/RagA family|g__Bacteroides.s__Bacteroides_fragilis	C3QBF1	s__Bacteroides_fragilis		0.00849117	0.0334877	0.0349153	0.0230442	0.0294619	0.0294619	0	0	0	0	0	0	5.60417e-05	0.000132159
UniRef90_C6Z991: Divergent AAA domain protein|g__Bacteroides.s__Bacteroides_fragilis	C6Z991	s__Bacteroides_fragilis		0.0558888	0.0856266	0.0551008	0.0563127	0.0289641	0.0289641	0	0	0	0	0	0	0.000131712	0.000308256
UniRef90_A7V7D6: Relaxase/mobilization nuclease domain protein|g__Bacteroides.s__Bacteroides_ovatus	A7V7D6	s__Bacteroides_ovatus		0.0228032	0.0298036	0.0135309	0.0134907	0.0261472	0.0261472	0	0	0	0	0	0	1.51473e-05	3.63835e-05
UniRef90_C6IHZ2: Type I restriction enzyme R Protein|g__Bacteroides.s__Bacteroides_ovatus	C6IHZ2	s__Bacteroides_ovatus		0.00460663	0.0243111	0.032587	0.0166954	0.0250178	0.0250178	0	0	0	0	0	0	0.000286939	0.000667223
UniRef90_A0A3A9HEU3: Type IA DNA topoisomerase|g__Bacteroides.s__Bacteroides_ovatus	A0A3A9HEU3	s__Bacteroides_ovatus		0.0947725	0.0613235	0.0464855	0.0408446	0.0202554	0.0202554	0	0	0	0	0	0	0.00207281	0.00470614
UniRef90_A5ZEI6: Modification methylase EcoRI family protein|g__Bacteroides.s__Bacteroides_uniformis	A5ZEI6	s__Bacteroides_uniformis		0.0239051	0.0309703	0	0.0216822	0.0182084	0.0182084	0	0	0	0	0	0	0.00123131	0.00281592
UniRef90_A0A396F3B0: Cell surface protein|g__Bacteroides.s__Bacteroides_vulgatus	A0A396F3B0	s__Bacteroides_vulgatus		0.0154412	0.051414	0.0276443	0.0234595	0.0179554	0.0179554	0	0	0	0	0	0	0.000848407	0.0019512
UniRef90_D1JM02: Type I restriction enzyme R Protein|g__Bacteroides.s__Bacteroides_fragilis	D1JM02	s__Bacteroides_fragilis		0.0192968	0.0125557	0.0113101	0.00870256	0.0148552	0.0148552	0	0	0	0	0	0	3.49037e-06	8.67073e-06
UniRef90_A0A1Y4P6J3: DNA-binding protein|g__Bacteroides.s__Bacteroides_ovatus	A0A1Y4P6J3	s__Bacteroides_ovatus		0.0463148	0.0488106	0.0437439	0.0392977	0.0143428	0.0143428	0	0	0	0	0	0	0.00034351	0.000797236
UniRef90_C6IHZ2: Type I restriction enzyme R Protein|g__Bacteroides.s__Bacteroides_fragilis	C6IHZ2	s__Bacteroides_fragilis		0.0092841	0.0182537	0.0326596	0.0195852	0.0141632	0.0141632	0	0	0	0	0	0	0.000264675	0.000615729
UniRef90_A5ZLR5: Site-specific recombinase, phage integrase family|g__Bacteroides.s__Bacteroides_vulgatus	A5ZLR5	s__Bacteroides_vulgatus		0.0106566	0.0275403	0.0124514	0.0130142	0.00815371	0.00815371	0	0	0	0	0	0	0.00114859	0.00263071
UniRef90_Q8A0M6: Alanine--tRNA ligase|g__Bacteroides.s__Bacteroides_fragilis	Q8A0M6	s__Bacteroides_fragilis		0.0154924	0.00677407	0.0121887	0.00311885	0.00796439	0.00796439	0	0	0	0	0	0	0.000507742	0.00117455
UniRef90_A0A076YZQ3: ParB-like protein|g__Lachnospiraceae_unclassified.s__Lachnospiraceae_bacterium_M18_1	A0A076YZQ3	s__Lachnospiraceae_bacterium_M18_1		0.678387	0	0	0	0	0	7.30238	3.62613	7.42386	2.71737	3.88598	2.1954	0.00083863	0.00192915
UniRef90_A0A0F5IKJ1: Glycine betaine/L-proline transport ATP binding subunit|g__Parabacteroides.s__Parabacteroides_goldsteinii	A0A0F5IKJ1	s__Parabacteroides_goldsteinii		0.266031	0.221383	0	0.247444	0	0	1.29062	2.23748	1.3257	0.492908	0.86043	1.27898	0.00098828	0.00226807
UniRef90_A0A0F5IP61: Ribose 5-phosphate isomerase A|g__Parabacteroides.s__Parabacteroides_goldsteinii	A0A0F5IP61	s__Parabacteroides_goldsteinii		0.542234	0.262328	0.331703	0.191653	0	0	1.71212	1.62177	1.75904	0.541711	0.559767	1.43809	0.00169982	0.00387189
UniRef90_A0A0F5IQ52: Aminotransferase|g__Parabacteroides.s__Parabacteroides_goldsteinii	A0A0F5IQ52	s__Parabacteroides_goldsteinii		0.3136	0	0	0.151248	0	0	0.917092	1.46759	1.83747	0.579587	0.447573	0.926193	0.0016511	0.00376279
UniRef90_A0A0F5JDW1: ATP:cob(I)alamin adenosyltransferase|g__Parabacteroides.s__Parabacteroides_goldsteinii	A0A0F5JDW1	s__Parabacteroides_goldsteinii		0.627145	0.201533	0.549893	0.132687	0	0	1.36308	1.23298	1.15879	1.36541	0.426864	0.954549	0.00107407	0.00246303
UniRef90_A0A0F5JJ37: RNA polymerase sigma-70 factor|g__Parabacteroides.s__Parabacteroides_goldsteinii	A0A0F5JJ37	s__Parabacteroides_goldsteinii		0.14245	0.274953	0	0.261644	0	0	2.48256	1.03478	1.82676	1.23745	0.533436	1.70399	0.00074446	0.00171435
UniRef90_A0A0F5JMD6: Asparagine--tRNA ligase|g__Parabacteroides.s__Parabacteroides_goldsteinii	A0A0F5JMD6	s__Parabacteroides_goldsteinii		0.457115	0	0	0.230765	0	0	1.73314	2.04902	2.1574	0.544897	0.563906	1.14799	0.00209766	0.0047615
UniRef90_A0A0F5JNN0: Sigma-70 family RNA polymerase sigma factor|g__Parabacteroides.s__Parabacteroides_goldsteinii	A0A0F5JNN0	s__Parabacteroides_goldsteinii		0	0	0.185279	0	0	0	1.7287	1.44338	1.53548	0.548359	0.316006	1.25273	0.00084581	0.00194545
UniRef90_A0A0F5JQ04: Zinc metalloprotease|g__Parabacteroides.s__Parabacteroides_goldsteinii	A0A0F5JQ04	s__Parabacteroides_goldsteinii		0.232135	0.285534	0.167988	0.211926	0	0	1.34684	0.953562	0.803417	0.473939	0.501427	0.97453	0.000671958	0.00154921
UniRef90_A0A0F5JRB7: Peptidylprolyl isomerase|g__Parabacteroides.s__Parabacteroides_goldsteinii	A0A0F5JRB7	s__Parabacteroides_goldsteinii		0.23015	0.188338	0	0.234097	0	0	2.14294	1.79629	1.36175	0.605003	0.502374	1.21641	0.00147414	0.0033649
UniRef90_A0A0J6CL70: Transporter|g__Parabacteroides.s__Parabacteroides_goldsteinii	A0A0J6CL70	s__Parabacteroides_goldsteinii		0.235459	0	0.147515	0.160789	0	0	1.67197	1.32273	1.55336	0.30266	0.573443	0.984809	0.00158145	0.00360605
UniRef90_A0A0J6CLJ8: Starch-binding protein|g__Parabacteroides.s__Parabacteroides_goldsteinii	A0A0J6CLJ8	s__Parabacteroides_goldsteinii		0.345078	0.123772	0.148353	0.226809	0	0	1.70207	1.4841	1.52276	0.79572	0.510935	1.24238	0.000291635	0.000678026
UniRef90_A0A0J6FEH5: Glycosyl transferase|g__Parabacteroides.s__Parabacteroides_goldsteinii	A0A0J6FEH5	s__Parabacteroides_goldsteinii		0.224087	0	0	0.210694	0	0	1.1322	0.885743	0.925689	0.592833	0.536273	1.26293	7.00501e-05	0.000164891
UniRef90_A0A0J6FFG4: Mannosyltransferase|g__Parabacteroides.s__Parabacteroides_goldsteinii	A0A0J6FFG4	s__Parabacteroides_goldsteinii		0.277615	0.207362	0	0.316604	0	0	1.18605	1.70012	1.62774	0.588945	0.541487	1.21964	0.00073504	0.00169303
UniRef90_A0A0J6FKM3: Ion-translocating oxidoreductase complex subunit G|g__Parabacteroides.s__Parabacteroides_goldsteinii	A0A0J6FKM3	s__Parabacteroides_goldsteinii		0.249803	0.354492	0	0.168132	0	0	0.966645	1.69992	1.40423	0.484365	0.430823	1.0828	0.00202813	0.00460697
UniRef90_A0A116NS82: Chromosome partitioning protein parB|g__Clostridium.s__Clostridium_sp_ASF502	A0A116NS82	s__Clostridium_sp_ASF502		0	0	0	0	0	0	16.4154	11.0463	7.98561	5.94175	9.4031	8.83851	4.85904e-05	0.000114817
UniRef90_A0A116NS82: Chromosome partitioning protein parB|g__Lachnospiraceae_unclassified.s__Lachnospiraceae_bacterium_M18_1	A0A116NS82	s__Lachnospiraceae_bacterium_M18_1		1.09119	0	0	0	0	0	14.0327	8.19455	8.88981	5.09539	7.31873	6.33483	8.45143e-05	0.000198677
UniRef90_A0A173TBR1: Antirestriction protein|g__Lachnospiraceae_unclassified.s__Lachnospiraceae_bacterium_M18_1	A0A173TBR1	s__Lachnospiraceae_bacterium_M18_1		1.06603	0	0	0	0	0	8.04133	8.86373	5.11875	2.9221	2.59723	8.11079	0.000522669	0.00120868
UniRef90_A0A173VH24: Alkaline phosphatase synthesis sensor protein phoR|g__Clostridium.s__Clostridium_sp_ASF502	A0A173VH24	s__Clostridium_sp_ASF502		0	0	0	0	0	0	12.1143	8.05313	12.0342	2.85699	4.21685	7.96932	0.000523387	0.00121027
UniRef90_A0A173VHW5: ABC-type transporter ATP-binding protein EcsA|g__Clostridium.s__Clostridium_sp_ASF502	A0A173VHW5	s__Clostridium_sp_ASF502		0	0	0	0	0	0	1.29811	4.12088	3.73204	3.50999	5.48191	7.61956	0.000563033	0.0013007
UniRef90_A0A174BL52: Adenylate kinase|g__Clostridium.s__Clostridium_sp_ASF502	A0A174BL52	s__Clostridium_sp_ASF502		0	0	0	0	0	0	0.560608	0.475185	0.325548	0.562091	0	0.726043	0.00160896	0.00366818
UniRef90_A0A174ES80: Protein of uncharacterized function (DUF3408)|g__Parabacteroides.s__Parabacteroides_goldsteinii	A0A174ES80	s__Parabacteroides_goldsteinii		0.273164	0	0.256519	0.340406	0	0	2.57335	3.27255	2.08512	1.03519	1.26162	1.11089	0.00095094	0.00218323
UniRef90_A0A174IRD9: ParB-like partition protein|g__Lachnospiraceae_unclassified.s__Lachnospiraceae_bacterium_M18_1	A0A174IRD9	s__Lachnospiraceae_bacterium_M18_1		0.414256	0	0	0	0	0	2.03523	1.55033	1.84602	0.386411	0.561683	1.31266	0.00164007	0.00373786
UniRef90_A0A174Q1L1: Anthranilate phosphoribosyltransferase|g__Parabacteroides.s__Parabacteroides_goldsteinii	A0A174Q1L1	s__Parabacteroides_goldsteinii		0.365971	0	0	0.0736713	0	0	1.36408	0.955357	0.946407	0.647454	0.394331	1.26835	0.000339318	0.00078764
UniRef90_A0A174QFS2: ParB-like partition protein|g__Clostridium.s__Clostridium_sp_ASF502	A0A174QFS2	s__Clostridium_sp_ASF502		0	0	0	0	0	0	14.4332	10.6424	9.61505	9.5605	12.4281	15.6271	4.22171e-07	1.14744e-06
UniRef90_A0A174SBN2: DNA topoisomerase 3|g__Lachnospiraceae_unclassified.s__Lachnospiraceae_bacterium_M18_1	A0A174SBN2	s__Lachnospiraceae_bacterium_M18_1		0.294522	0	0	0	0	0	5.67588	4.00914	5.05773	2.5903	3.52572	1.30499	0.000242211	0.000563822
UniRef90_A0A174XTT1: Domain of uncharacterized function (DUF1788)|g__Lachnospiraceae_unclassified.s__Lachnospiraceae_bacterium_M18_1	A0A174XTT1	s__Lachnospiraceae_bacterium_M18_1		0	0	0	0	0	0	3.5099	1.78311	3.02465	1.01355	1.07193	2.1171	0.000520287	0.00120323
UniRef90_A0A174XTX0: BS3/BS4|g__Clostridium.s__Clostridium_sp_ASF502	A0A174XTX0	s__Clostridium_sp_ASF502		0	0	0	0	0	0	0	0.257634	0.315295	0.138117	0.33993	0.339325	0.00197111	0.00448017
UniRef90_A0A174Y440: Elongation factor G|g__Clostridium.s__Clostridium_sp_ASF502	A0A174Y440	s__Clostridium_sp_ASF502		0	0	0	0	0	0	0.669372	0.927798	0	0.483966	0.462926	0.525545	0.00208584	0.00473501
UniRef90_A0A174Z3A1: Bacterial mobilisation protein (MobC)|g__Lachnospiraceae_unclassified.s__Lachnospiraceae_bacterium_M18_1	A0A174Z3A1	s__Lachnospiraceae_bacterium_M18_1		1.36923	0	0	0	0	0	15.817	7.63489	10.6976	6.40893	9.62857	2.14471	0.00112606	0.00258025
UniRef90_A0A174ZHE4: DNA translocase FtsK|g__Eubacterium.s__Eubacterium_sp_14_2	A0A174ZHE4	s__Eubacterium_sp_14_2		0	0	0	0	0	0	4.23548	1.27705	1.28195	2.33303	2.5251	0.860806	0.00206711	0.00469344
UniRef90_A0A174ZPP6: 30S ribosomal protein S11|g__Eubacterium.s__Eubacterium_sp_14_2	A0A174ZPP6	s__Eubacterium_sp_14_2		0	0	0	0	0	0	2.06192	7.11965	5.21281	5.6598	6.74501	7.64801	3.86235e-05	9.14863e-05
UniRef90_A0A176U3W6: Beta-galactosidase|g__Clostridium.s__Clostridium_sp_ASF502	A0A176U3W6	s__Clostridium_sp_ASF502		0	0	0	0	0	0	0.633991	0.934856	1.32596	1.33968	2.18667	3.23477	0.00201385	0.0045753
UniRef90_A0A176U3W6: Beta-galactosidase|g__Eubacterium.s__Eubacterium_sp_14_2	A0A176U3W6	s__Eubacterium_sp_14_2		0	0	0	0	0	0	0.963024	1.38879	2.43244	1.5359	2.18652	4.23507	0.00120896	0.0027659
UniRef90_A0A1C7G2N0: Conjugal transfer protein|g__Clostridium.s__Clostridium_sp_ASF502	A0A1C7G2N0	s__Clostridium_sp_ASF502		0	0	0	0	0	0	6.33981	8.05077	6.29737	2.15038	3.47537	11.207	0.000798334	0.00183758
UniRef90_A0A1C7G6I2: IS91 family transposase|g__Clostridium.s__Clostridium_sp_ASF502	A0A1C7G6I2	s__Clostridium_sp_ASF502		0	0	0	0	0	0	1.7204	1.49893	1.87997	3.2394	3.98742	2.62659	9.50002e-05	0.000223085
UniRef90_A0A1C7GDY2: Group II intron reverse transcriptase/maturase|g__Lachnospiraceae_unclassified.s__Lachnospiraceae_bacterium_M18_1	A0A1C7GDY2	s__Lachnospiraceae_bacterium_M18_1		0.240004	0	0	0	0	0	17.7247	10.1364	17.316	14.9859	26.6066	3.03226	0.00096408	0.00221327
UniRef90_A0A1C7GKS1: ATPase|g__Clostridium.s__Clostridium_sp_ASF502	A0A1C7GKS1	s__Clostridium_sp_ASF502		0	0	0	0	0	0	0.908703	1.12942	0.548247	0.471026	0.78519	1.26305	5.69894e-05	0.00013437
UniRef90_A0A1C7GKS1: ATPase|g__Lachnospiraceae_unclassified.s__Lachnospiraceae_bacterium_M18_1	A0A1C7GKS1	s__Lachnospiraceae_bacterium_M18_1		0.242517	0	0	0	0	0	1.69383	2.10875	1.26931	1.00562	1.45563	1.85518	4.07839e-06	1.00864e-05
UniRef90_A0A1C7IEA8: Phage tail protein|g__Eubacterium.s__Eubacterium_sp_14_2	A0A1C7IEA8	s__Eubacterium_sp_14_2		0	0	0	0	0	0	1.63395	2.24048	4.6066	3.87701	4.76938	1.65659	0.000367923	0.000853461
UniRef90_A0A1E3AP68: Methyltransferase|g__Clostridium.s__Clostridium_sp_ASF502	A0A1E3AP68	s__Clostridium_sp_ASF502		0	0	0	0	0	0	2.76185	3.05258	1.1764	1.96079	2.26727	2.64898	7.78084e-06	1.89415e-05
UniRef90_A0A1L5L421: Sigma70-ECF RNA polymerase sigma factor, sigma-70|g__Lachnospiraceae_unclassified.s__Lachnospiraceae_bacterium_M18_1	A0A1L5L421	s__Lachnospiraceae_bacterium_M18_1		0.475684	0	0	0	0	0	6.6783	5.30831	4.02989	2.32515	2.39494	2.4444	0.00049031	0.00113468
UniRef90_A0A227LKQ5: DNA-binding protein|g__Clostridium.s__Clostridium_sp_ASF502	A0A227LKQ5	s__Clostridium_sp_ASF502		0	0	0	0	0	0	5.98168	4.12527	4.62394	3.93265	6.34314	4.62789	2.53122e-07	7.0808e-07
UniRef90_A0A227LQL6: Hydrolase|g__Clostridium.s__Clostridium_sp_ASF502	A0A227LQL6	s__Clostridium_sp_ASF502		0	0	0	0	0	0	0.933137	1.3015	0	0.757752	0.838309	0.944147	0.0011217	0.00257039
UniRef90_A0A2I7ZEY3: Plasmid recombination enzyme|g__Asaccharobacter.s__Asaccharobacter_celatus	A0A2I7ZEY3	s__Asaccharobacter_celatus		0.473573	0.855911	1.20376	2.46082	0	0	9.0991	8.00967	7.38719	5.89825	7.83481	5.11092	4.05607e-06	1.0033e-05
UniRef90_A0A2I7ZEY3: Plasmid recombination enzyme|g__Clostridium.s__Clostridium_sp_ASF502	A0A2I7ZEY3	s__Clostridium_sp_ASF502		0	0	0	0	0	0	16.7048	9.10331	7.28174	5.2906	6.28457	5.98219	0.000666523	0.00153685
UniRef90_A0A2I7ZEY3: Plasmid recombination enzyme|g__Lachnospiraceae_unclassified.s__Lachnospiraceae_bacterium_M18_1	A0A2I7ZEY3	s__Lachnospiraceae_bacterium_M18_1		0.477427	0	0	0	0	0	8.12432	6.60025	6.728	6.03206	7.42682	4.71693	1.00666e-07	3.01194e-07
UniRef90_A0A2K4ZQ14: RNA polymerase-associated protein RapA|g__Clostridium.s__Clostridium_sp_ASF502	A0A2K4ZQ14	s__Clostridium_sp_ASF502		0	0	0	0	0	0	3.20459	0.969424	2.04862	1.00363	1.29629	0.904979	0.00168824	0.00384658
UniRef90_A0A2N5P0T0: DNA-binding response regulator|g__Clostridium.s__Clostridium_sp_ASF502	A0A2N5P0T0	s__Clostridium_sp_ASF502		0	0	0	0	0	0	3.82451	1.77097	3.52609	2.96872	4.5119	2.7336	8.55821e-06	2.07872e-05
UniRef90_A0A2X2VRZ5: Plasmid recombination-like protein|g__Lachnospiraceae_unclassified.s__Lachnospiraceae_bacterium_M18_1	A0A2X2VRZ5	s__Lachnospiraceae_bacterium_M18_1		0.602932	0	0	0	0	0	8.93382	8.76693	7.15042	3.04657	3.33168	6.80949	0.000153661	0.000359053
UniRef90_A0A369NW32: Ribosomal RNA small subunit methyltransferase G|g__Asaccharobacter.s__Asaccharobacter_celatus	A0A369NW32	s__Asaccharobacter_celatus		0	0	0	0	0	0	0.559733	0.980007	0.914676	0.259041	0.358963	0.357438	0.00105736	0.00242539
UniRef90_A0A369NWP0: AAA family ATPase|g__Asaccharobacter.s__Asaccharobacter_celatus	A0A369NWP0	s__Asaccharobacter_celatus		1.0515	0.790081	0.31686	0.245265	0	0	3.90766	6.01353	3.16812	2.59598	2.54647	1.92875	0.000769208	0.00177074
UniRef90_A0A369NYE4: Transposase|g__Asaccharobacter.s__Asaccharobacter_celatus	A0A369NYE4	s__Asaccharobacter_celatus		0.607892	0.446594	0.463421	0.177415	0	0	2.0617	4.28368	2.81317	1.6791	1.20477	1.44543	0.00214102	0.00485858
UniRef90_A0A369NZ51: Type I-C CRISPR-associated protein Cas5|g__Asaccharobacter.s__Asaccharobacter_celatus	A0A369NZ51	s__Asaccharobacter_celatus		0.191323	0	0	0	0	0	1.5171	1.63742	2.94537	0.44422	1.73286	0.808695	0.00190653	0.00433506
UniRef90_A0A369NZN6: 4Fe-4S ferredoxin|g__Adlercreutzia.s__Adlercreutzia_equolifaciens	A0A369NZN6	s__Adlercreutzia_equolifaciens		0	0	0	0	0	0	1.26675	0.78378	0	0.709475	0.839824	0.735953	0.00149273	0.00340697
UniRef90_A0A369P269: ATP-binding protein|g__Adlercreutzia.s__Adlercreutzia_equolifaciens	A0A369P269	s__Adlercreutzia_equolifaciens		0.134774	0	0	0.0476708	0	0	0.503531	0.800783	0.414828	0.348588	0.323816	0.350663	0.00024704	0.000574933
UniRef90_A0A369P269: ATP-binding protein|g__Asaccharobacter.s__Asaccharobacter_celatus	A0A369P269	s__Asaccharobacter_celatus		0.0786831	0	0	0.0270085	0	0	0.440469	0.900217	0.691341	0.351544	0.341403	0.203393	0.00129206	0.00295372
UniRef90_A0A395V457: DUF4368 domain-containing protein|g__Lachnospiraceae_unclassified.s__Lachnospiraceae_bacterium_M18_1	A0A395V457	s__Lachnospiraceae_bacterium_M18_1		0.531198	0	0	0	0	0	9.23966	4.05569	8.73855	3.90612	5.57501	3.76572	0.000211372	0.000492563
UniRef90_A0A395X752: BREX system P-loop protein BrxC|g__Lachnospiraceae_unclassified.s__Lachnospiraceae_bacterium_M18_1	A0A395X752	s__Lachnospiraceae_bacterium_M18_1		0.192662	0	0	0	0	0	3.53689	2.79455	1.22395	1.02361	1.01498	2.14618	0.00119661	0.00273839
UniRef90_A0A396GFV9: 23S rRNA (Adenine(2503)-C(2))-methyltransferase RlmN|g__Lachnospiraceae_unclassified.s__Lachnospiraceae_bacterium_M18_1	A0A396GFV9	s__Lachnospiraceae_bacterium_M18_1		0.647447	0	0	0	0	0	14.6483	10.9146	6.42164	3.9919	4.43151	16.3357	0.00153376	0.00349906
UniRef90_A0A3E2EHJ3: Aminopeptidase|g__Asaccharobacter.s__Asaccharobacter_celatus	A0A3E2EHJ3	s__Asaccharobacter_celatus		0.0657998	0	0	0.0395311	0	0	0.4891	0.916162	0.533577	0.292417	0.200788	0.376767	0.00141803	0.00323844
UniRef90_A0A3E2ESS8: UDP-glucose 4-epimerase GalE|g__Adlercreutzia.s__Adlercreutzia_equolifaciens	A0A3E2ESS8	s__Adlercreutzia_equolifaciens		0.133346	0	0	0	0	0	0.275085	0.53484	0.299943	0.363219	0.290962	0.200913	0.000148359	0.000346764
UniRef90_A0A3E2ESW6: DUF559 domain-containing protein|g__Asaccharobacter.s__Asaccharobacter_celatus	A0A3E2ESW6	s__Asaccharobacter_celatus		0.114227	0	0.0825487	0.0331294	0	0	0.474094	0.441117	0.685356	0.325704	0.237553	0.187457	0.000984337	0.00225928
UniRef90_A0A3E2ET34: 5,10-methylenetetrahydrofolate reductase|g__Asaccharobacter.s__Asaccharobacter_celatus	A0A3E2ET34	s__Asaccharobacter_celatus		0.0803875	0	0	0	0	0	0.707172	0.530468	0.784425	0.389625	0.34805	0.053002	0.00194621	0.00442432
UniRef90_A0A3E2ET95: Lysine--tRNA ligase|g__Adlercreutzia.s__Adlercreutzia_equolifaciens	A0A3E2ET95	s__Adlercreutzia_equolifaciens		0.0414586	0	0	0	0	0	0.313362	0.328643	0.510465	0.227423	0.23842	0.265923	3.20378e-05	7.60445e-05
UniRef90_A0A3E2FCB3: Phosphatidate cytidylyltransferase|g__Adlercreutzia.s__Adlercreutzia_equolifaciens	A0A3E2FCB3	s__Adlercreutzia_equolifaciens		0.0973194	0	0	0.0425026	0	0	0.390654	0.42376	0	0.359704	0.524794	0.341739	0.00172526	0.00392897
UniRef90_A0A3E4V165: Conjugal transfer protein|g__Clostridium.s__Clostridium_sp_ASF502	A0A3E4V165	s__Clostridium_sp_ASF502		0	0	0	0	0	0	6.67015	5.49394	4.19082	1.90725	2.68807	4.33937	0.000152075	0.000355368
UniRef90_A0A3E4V165: Conjugal transfer protein|g__Lachnospiraceae_unclassified.s__Lachnospiraceae_bacterium_M18_1	A0A3E4V165	s__Lachnospiraceae_bacterium_M18_1		1.0143	0	0	0	0	0	13.3783	7.46592	6.81046	3.12659	4.26959	10.2506	0.000802049	0.00184603
UniRef90_A0A3E4V167: Plasmid mobilization relaxosome protein MobC|g__Clostridium.s__Clostridium_sp_ASF502	A0A3E4V167	s__Clostridium_sp_ASF502		0	0	0	0	0	0	3.71235	2.24869	1.57468	3.12124	3.10108	3.39924	5.0741e-06	1.24733e-05
UniRef90_A0A3E4V167: Plasmid mobilization relaxosome protein MobC|g__Eubacterium.s__Eubacterium_sp_14_2	A0A3E4V167	s__Eubacterium_sp_14_2		0	0	0	0	0	0	5.45442	2.40319	3.55933	3.25064	5.54007	2.1278	0.000102257	0.000239852
UniRef90_A0A3E4V167: Plasmid mobilization relaxosome protein MobC|g__Lachnospiraceae_unclassified.s__Lachnospiraceae_bacterium_M18_1	A0A3E4V167	s__Lachnospiraceae_bacterium_M18_1		1.13757	0	0	0	0	0	16.2402	14.4112	4.22458	6.47232	9.90656	16.7133	0.00042505	0.000984867
UniRef90_A0A3E4WDC5: IS21 family transposase|g__Parabacteroides.s__Parabacteroides_goldsteinii	A0A3E4WDC5	s__Parabacteroides_goldsteinii		0	0	0	0	0	0	3.94811	3.51312	2.38715	0.956255	0.783857	2.95492	0.00111255	0.00254986
UniRef90_A5ZAW3: DNA binding domain, excisionase family|g__Eubacterium.s__Eubacterium_sp_14_2	A5ZAW3	s__Eubacterium_sp_14_2		0	0	0	0	0	0	10.6663	8.246	2.96611	3.64454	2.4966	9.47679	0.00175086	0.00398661
UniRef90_A7AB35: Cupin domain protein|g__Parabacteroides.s__Parabacteroides_goldsteinii	A7AB35	s__Parabacteroides_goldsteinii		0.323351	0.450362	0	0.382289	0	0	3.16807	2.53067	1.47114	0.878819	1.0157	1.47642	0.0020421	0.00463794
UniRef90_A7AYV8: ATPase/histidine kinase/DNA gyrase B/HSP90 domain protein|g__Clostridium.s__Clostridium_sp_ASF502	A7AYV8	s__Clostridium_sp_ASF502		0	0	0	0	0	0	1.38983	3.37311	3.91037	2.80241	5.05002	2.22663	0.000143194	0.00033488
UniRef90_A7B247: Fructose-1,6-bisphosphate aldolase, class II|g__Clostridium.s__Clostridium_sp_ASF502	A7B247	s__Clostridium_sp_ASF502		0	0	0	0	0	0	0.925024	0.236851	0.659128	0.460984	0.482019	0.627491	0.000135137	0.000316182
UniRef90_A7B6Z1: Phenylalanine--tRNA ligase alpha subunit|g__Clostridium.s__Clostridium_sp_ASF502	A7B6Z1	s__Clostridium_sp_ASF502		0	0	0	0	0	0	0.409969	0.327772	0	0.284457	0.326926	0.371421	0.000743541	0.00171233
UniRef90_A7B798: Pyruvate-flavodoxin oxidoreductase|g__Clostridium.s__Clostridium_sp_ASF502	A7B798	s__Clostridium_sp_ASF502		0	0	0	0	0	0	1.27043	0.847495	1.12635	0.390861	0.549408	0.63492	0.000187675	0.000437638
UniRef90_A8SV00: Transporter, major facilitator family protein|g__Eubacterium.s__Eubacterium_sp_14_2	A8SV00	s__Eubacterium_sp_14_2		0	0	0	0	0	0	1.284	1.55072	1.50927	1.4258	2.68286	4.09957	0.000927455	0.00213003
UniRef90_A9KJG8: 30S ribosomal protein S11|g__Clostridium.s__Clostridium_sp_ASF502	A9KJG8	s__Clostridium_sp_ASF502		0	0	0	0	0	0	0.793267	0.774987	1.07138	0.716258	1.03885	1.30598	1.29923e-06	3.34481e-06
UniRef90_B0N9M0: Acetyltransferase, GNAT family|g__Clostridium.s__Clostridium_sp_ASF502	B0N9M0	s__Clostridium_sp_ASF502		0	0	0	0	0	0	10.0769	4.11129	9.00976	3.98856	6.00824	3.04322	0.000462092	0.00107009
UniRef90_B0N9M0: Acetyltransferase, GNAT family|g__Eubacterium.s__Eubacterium_sp_14_2	B0N9M0	s__Eubacterium_sp_14_2		0	0	0	0	0	0	6.23517	9.5751	14.0749	4.78412	11.2237	2.52498	0.00101247	0.00232321
UniRef90_B0NRF3: Conjugative transposon protein TraE|g__Parabacteroides.s__Parabacteroides_goldsteinii	B0NRF3	s__Parabacteroides_goldsteinii		0.175052	0	0.176949	0.538704	0	0	1.21498	1.29209	1.06073	0.336758	0.575749	0.842302	0.00179944	0.00409631
UniRef90_B2RH62: 50S ribosomal protein L32|g__Parabacteroides.s__Parabacteroides_goldsteinii	B2RH62	s__Parabacteroides_goldsteinii		0.859372	0.800502	0.846857	0	0	0	1.98554	2.35153	4.32891	2.47616	2.46678	1.75529	0.000437946	0.00101452
UniRef90_B3CC93: Conjugative transposon TraK protein|g__Parabacteroides.s__Parabacteroides_goldsteinii	B3CC93	s__Parabacteroides_goldsteinii		0	0	0	0	0	0	0.464968	1.45451	1.01373	0.562944	0.282937	1.06427	0.00120179	0.00274995
UniRef90_B5CRH8: Glycine--tRNA ligase|g__Clostridium.s__Clostridium_sp_ASF502	B5CRH8	s__Clostridium_sp_ASF502		0	0	0	0	0	0	0.295185	0.162321	0.254782	0.141719	0.300765	0.170484	1.82389e-05	4.36616e-05
UniRef90_B6FKK1: Efflux ABC transporter, permease protein|g__Clostridium.s__Clostridium_sp_ASF502	B6FKK1	s__Clostridium_sp_ASF502		0	0	0	0	0	0	8.03936	3.14554	8.94343	2.43115	3.50878	3.0631	0.00191898	0.00436265
UniRef90_B6FSS6: Phosphoenolpyruvate carboxykinase (ATP)|g__Clostridium.s__Clostridium_sp_ASF502	B6FSS6	s__Clostridium_sp_ASF502		0	0	0	0	0	0	1.55168	1.25159	0.880508	0.535261	0.925199	0.796912	4.99633e-05	0.000118034
UniRef90_B6FSS6: Phosphoenolpyruvate carboxykinase (ATP)|g__Lachnospiraceae_unclassified.s__Lachnospiraceae_bacterium_M18_1	B6FSS6	s__Lachnospiraceae_bacterium_M18_1		0.188575	0	0	0	0	0	2.06067	1.65441	1.20971	0.775651	0.742799	0.725737	0.000497672	0.00115145
UniRef90_B7B4S0: Response regulator receiver domain protein|g__Parabacteroides.s__Parabacteroides_goldsteinii	B7B4S0	s__Parabacteroides_goldsteinii		0.216654	0.184435	0	0.204052	0	0	0.532148	1.30845	1.13985	0.757094	0.325192	0.954846	0.000909474	0.00208943
UniRef90_B8QUH0: Helix-turn-helix XRE-family-like protein|g__Asaccharobacter.s__Asaccharobacter_celatus	B8QUH0	s__Asaccharobacter_celatus		0.212103	0	0	0.478631	0	0	2.09764	3.89854	2.01759	3.84842	2.09691	2.62708	3.11765e-05	7.40385e-05
UniRef90_C0B4S4: Efflux ABC transporter, permease protein|g__Lachnospiraceae_unclassified.s__Lachnospiraceae_bacterium_M18_1	C0B4S4	s__Lachnospiraceae_bacterium_M18_1		0.156522	0	0	0	0	0	2.10616	1.4095	0	1.04005	1.3416	1.31475	0.00191413	0.00435185
UniRef90_C0EWA4: Transcriptional regulator, AraC family|g__Eubacterium.s__Eubacterium_sp_14_2	C0EWA4	s__Eubacterium_sp_14_2		0	0	0	0	0	0	0	1.45658	1.45918	1.12976	1.80432	1.99833	0.00110545	0.00253386
UniRef90_C0FST3: Penicillinase repressor|g__Eubacterium.s__Eubacterium_sp_14_2	C0FST3	s__Eubacterium_sp_14_2		0	0	0	0	0	0	1.84975	1.67355	1.22248	1.71533	4.81396	2.70212	0.00142701	0.00325842
UniRef90_C4Z2U0: 50S ribosomal protein L14|g__Eubacterium.s__Eubacterium_sp_14_2	C4Z2U0	s__Eubacterium_sp_14_2		0	0	0	0	0	0	1.00637	6.52533	2.9155	2.35663	3.92551	6.5447	0.00183335	0.00417258
UniRef90_C4Z954: Glyceraldehyde-3-phosphate dehydrogenase|g__Eubacterium.s__Eubacterium_sp_14_2	C4Z954	s__Eubacterium_sp_14_2		0	0	0	0	0	0	0	2.70044	3.07548	1.30825	2.69014	3.45193	0.0019763	0.00449123
UniRef90_C6LDC9: Transcriptional regulator, GntR family|g__Clostridium.s__Clostridium_sp_ASF502	C6LDC9	s__Clostridium_sp_ASF502		0	0	0	0	0	0	6.25051	11.9738	10.4557	7.44268	11.4282	20.9731	0.000308803	0.000717697
UniRef90_C6LJ39: TnpX site-specific recombinase|g__Clostridium.s__Clostridium_sp_ASF502	C6LJ39	s__Clostridium_sp_ASF502		0	0	0	0	0	0	17.4633	13.327	12.9513	7.66227	10.5236	9.80187	6.38803e-06	1.56248e-05
UniRef90_C6LJ39: TnpX site-specific recombinase|g__Lachnospiraceae_unclassified.s__Lachnospiraceae_bacterium_M18_1	C6LJ39	s__Lachnospiraceae_bacterium_M18_1		0.768416	0	0	0	0	0	11.3337	12.1098	8.24019	7.35285	10.4304	6.30719	2.43069e-06	6.11955e-06
UniRef90_C6LJ45: Sigma-70, region 4|g__Lachnospiraceae_unclassified.s__Lachnospiraceae_bacterium_M18_1	C6LJ45	s__Lachnospiraceae_bacterium_M18_1		0.758688	0	0	0	0	0	10.8074	3.76098	4.31847	3.62181	4.18167	5.97971	0.000851744	0.00195855
UniRef90_C6LJT8: Bacterial mobilization protein MobC|g__Clostridium.s__Clostridium_sp_ASF502	C6LJT8	s__Clostridium_sp_ASF502		0	0	0	0	0	0	1.89176	6.98048	9.77114	4.97536	6.35585	11.2964	0.000533222	0.00123259
UniRef90_C7G7N6: Transposase, IS116/IS110/IS902 family|g__Clostridium.s__Clostridium_sp_ASF502	C7G7N6	s__Clostridium_sp_ASF502		0	0	0	0	0	0	6.60547	4.76704	6.7026	4.31154	5.84243	1.93092	4.42909e-05	0.000104724
UniRef90_C7H7K4: Replication initiator protein A domain protein|g__Lachnospiraceae_unclassified.s__Lachnospiraceae_bacterium_M18_1	C7H7K4	s__Lachnospiraceae_bacterium_M18_1		0.573222	0	0	0	0	0	10.5952	6.82798	7.45205	3.86229	3.19507	3.91107	0.000514451	0.00119001
UniRef90_C9LBR4: Pyruvate, phosphate dikinase|g__Clostridium.s__Clostridium_sp_ASF502	C9LBR4	s__Clostridium_sp_ASF502		0	0	0	0	0	0	0.295837	0.257722	0	0.257873	0.268403	0.364762	0.000803801	0.00184996
UniRef90_D4KYW9: 50S ribosomal protein L11|g__Lachnospiraceae_unclassified.s__Lachnospiraceae_bacterium_28_4	D4KYW9	s__Lachnospiraceae_bacterium_28_4		0	0	0.152262	0.651306	0	0	0.754304	1.43532	0.967794	2.03838	2.15384	2.47161	0.000553273	0.00127873
UniRef90_D4LWI4: Response regulators consisting of a CheY-like receiver domain and a winged-helix DNA-binding domain|g__Clostridium.s__Clostridium_sp_ASF502	D4LWI4	s__Clostridium_sp_ASF502		0	0	0	0	0	0	10.9326	15.2976	14.1141	7.79991	9.63177	19.9611	2.98854e-05	7.10422e-05
UniRef90_D9SLI1: Sigma-70 region 4 domain protein|g__Asaccharobacter.s__Asaccharobacter_celatus	D9SLI1	s__Asaccharobacter_celatus		0.28449	0.189823	0.441821	0.774118	0	0	7.57966	3.73642	3.96752	2.46754	4.10841	2.36551	0.000720202	0.00165941
UniRef90_D9SLI1: Sigma-70 region 4 domain protein|g__Lachnospiraceae_unclassified.s__Lachnospiraceae_bacterium_M18_1	D9SLI1	s__Lachnospiraceae_bacterium_M18_1		0.207189	0	0	0	0	0	7.85122	3.11763	3.8049	2.61995	4.13697	3.33795	0.000338665	0.000786168
UniRef90_F0YTL9: 30S ribosomal protein S8|g__Clostridium.s__Clostridium_sp_ASF502	F0YTL9	s__Clostridium_sp_ASF502		0	0	0	0	0	0	0.290375	0.299842	0	0.337146	0.472211	0.287048	0.00121541	0.00278034
UniRef90_F3AB87: Glyceraldehyde-3-phosphate dehydrogenase|g__Clostridium.s__Clostridium_sp_ASF502	F3AB87	s__Clostridium_sp_ASF502		0	0	0	0	0	0	0.254988	0.42672	0.555931	0.34805	0.283264	0.394955	7.0049e-06	1.71011e-05
UniRef90_I3WHK0: Site-specific recombinase, phage integrase family protein|g__Clostridium.s__Clostridium_sp_ASF502	I3WHK0	s__Clostridium_sp_ASF502		0	0	0	0	0	0	7.44535	6.99482	6.79257	3.54616	3.88789	5.45131	8.04381e-06	1.95631e-05
UniRef90_I3WHK0: Site-specific recombinase, phage integrase family protein|g__Lachnospiraceae_unclassified.s__Lachnospiraceae_bacterium_COE1	I3WHK0	s__Lachnospiraceae_bacterium_COE1		0	0	0	0	0	0	0	6.05585	4.2141	3.18645	4.14372	5.3073	0.00131039	0.00299528
UniRef90_I3WHK0: Site-specific recombinase, phage integrase family protein|g__Lachnospiraceae_unclassified.s__Lachnospiraceae_bacterium_M18_1	I3WHK0	s__Lachnospiraceae_bacterium_M18_1		0.449126	0	0	0	0	0	5.16301	3.6505	2.53664	1.28879	1.75093	2.01249	0.00116189	0.00266043
UniRef90_J5UNM3: DNA topoisomerase III|g__Clostridium.s__Clostridium_sp_ASF502	J5UNM3	s__Clostridium_sp_ASF502		0	0	0	0	0	0	2.78053	2.67639	2.54272	1.43894	1.63436	2.14836	2.32493e-06	5.86118e-06
UniRef90_J5UNM3: DNA topoisomerase III|g__Lachnospiraceae_unclassified.s__Lachnospiraceae_bacterium_M18_1	J5UNM3	s__Lachnospiraceae_bacterium_M18_1		0.446147	0	0	0	0	0	5.06832	4.94589	3.37041	1.15982	1.27073	4.51358	0.00110994	0.00254402
UniRef90_J6HFP1: Peptidase, M23/M37 family|g__Clostridium.s__Clostridium_sp_ASF502	J6HFP1	s__Clostridium_sp_ASF502		0	0	0	0	0	0	3.42433	2.58351	1.40256	1.1796	1.6033	2.42209	0.000130341	0.000305101
UniRef90_J6HFP1: Peptidase, M23/M37 family|g__Lachnospiraceae_unclassified.s__Lachnospiraceae_bacterium_M18_1	J6HFP1	s__Lachnospiraceae_bacterium_M18_1		0.572112	0	0	0	0	0	6.74814	4.31469	4.39027	1.84263	1.77584	3.77036	0.000662661	0.00152803
UniRef90_K6A8S4: RNA polymerase sigma-70 factor, expansion family 1|g__Parabacteroides.s__Parabacteroides_goldsteinii	K6A8S4	s__Parabacteroides_goldsteinii		0.390609	0	0	0.276791	0	0	0.995461	1.4127	1.26064	0.69856	0.492787	1.74026	0.000637218	0.00146994
UniRef90_K6AHK3: Histidine--tRNA ligase|g__Parabacteroides.s__Parabacteroides_goldsteinii	K6AHK3	s__Parabacteroides_goldsteinii		0.129341	0.279082	0	0.195592	0	0	0.965658	1.53601	1.19486	0.643142	0.370604	0.869575	0.000765464	0.00176232
UniRef90_N1ZTZ3: Phosphate binding protein|g__Lachnospiraceae_unclassified.s__Lachnospiraceae_bacterium_M18_1	N1ZTZ3	s__Lachnospiraceae_bacterium_M18_1		0.0397544	0	0	0	0	0	1.41806	2.81527	1.43269	1.2411	1.74699	3.37214	0.00023499	0.000547074
UniRef90_N1ZUD3: Valine--tRNA ligase|g__Clostridium.s__Clostridium_sp_ASF502	N1ZUD3	s__Clostridium_sp_ASF502		0	0	0	0	0	0	0.175884	0.151317	0	0.099507	0.185985	0.171428	0.00113293	0.00259585
UniRef90_N1ZUS8: Phosphate import ATP-binding protein PstB|g__Eubacterium.s__Eubacterium_sp_14_2	N1ZUS8	s__Eubacterium_sp_14_2		0	0	0	0	0	0	7.99121	5.51222	5.88577	3.62826	5.20116	9.42105	2.3967e-05	5.71184e-05
UniRef90_N1ZUS8: Phosphate import ATP-binding protein PstB|g__Lachnospiraceae_unclassified.s__Lachnospiraceae_bacterium_M18_1	N1ZUS8	s__Lachnospiraceae_bacterium_M18_1		0.208362	0	0	0	0	0	2.4131	2.77005	0.762311	0.660907	1.80384	3.34513	0.0015209	0.00346992
UniRef90_N1ZV80: Alpha-galactosidase|g__Clostridium.s__Clostridium_sp_ASF502	N1ZV80	s__Clostridium_sp_ASF502		0	0	0	0	0	0	0.0721129	0.155633	0	0.130602	0.151487	0.179081	0.00182201	0.004147
UniRef90_N1ZYP3: Sigma-70 family RNA polymerase sigma factor|g__Clostridium.s__Clostridium_sp_ASF502	N1ZYP3	s__Clostridium_sp_ASF502		0	0	0	0	0	0	22.1798	18.3421	14.5204	3.37656	5.66544	9.64486	0.00215137	0.00488179
UniRef90_N1ZZM0: ATP-dependent Clp protease proteolytic subunit|g__Clostridium.s__Clostridium_sp_ASF502	N1ZZM0	s__Clostridium_sp_ASF502		0	0	0	0	0	0	2.90825	2.46431	3.29259	1.85503	2.4934	1.93034	6.55527e-07	1.74032e-06
UniRef90_N2A0Z7: UvrABC system protein A|g__Clostridium.s__Clostridium_sp_ASF502	N2A0Z7	s__Clostridium_sp_ASF502		0	0	0	0	0	0	0.271344	0.226213	0.237531	0.118434	0.0990011	0.151274	7.94105e-05	0.000186775
UniRef90_N2A2K0: Sigma-70 family RNA polymerase sigma factor|g__Clostridium.s__Clostridium_sp_ASF502	N2A2K0	s__Clostridium_sp_ASF502		0	0	0	0	0	0	4.15985	2.309	3.89482	2.32352	4.72747	0.583451	0.000766441	0.00176447
UniRef90_N2A348: Sigma-70 family RNA polymerase sigma factor|g__Clostridium.s__Clostridium_sp_ASF502	N2A348	s__Clostridium_sp_ASF502		0	0	0	0	0	0	8.87151	8.5182	3.13995	2.2622	2.60392	5.09626	0.00184381	0.00419615
UniRef90_N2A348: Sigma-70 family RNA polymerase sigma factor|g__Lachnospiraceae_unclassified.s__Lachnospiraceae_bacterium_M18_1	N2A348	s__Lachnospiraceae_bacterium_M18_1		1.26671	0	0	0	0	0	10.5583	9.62458	10.5268	3.59118	3.908	5.04098	0.000515083	0.0011914
UniRef90_N2A3D2: Ammonium transporter|g__Lachnospiraceae_unclassified.s__Lachnospiraceae_bacterium_M18_1	N2A3D2	s__Lachnospiraceae_bacterium_M18_1		0.438349	0	0	0	0	0	4.46263	5.58868	3.66009	2.44033	2.82153	9.52599	0.00134919	0.00308311
UniRef90_N2A3G9: N-acetylneuraminate lyase|g__Clostridium.s__Clostridium_sp_ASF502	N2A3G9	s__Clostridium_sp_ASF502		0	0	0	0	0	0	0.56418	0.181558	0.207743	0.111726	0.285948	0.40897	0.00155986	0.00355741
UniRef90_N2A3L3: GntR family transcriptional regulator|g__Lachnospiraceae_unclassified.s__Lachnospiraceae_bacterium_M18_1	N2A3L3	s__Lachnospiraceae_bacterium_M18_1		0	0	0	0	0	0	0.326511	0.90169	0.702499	0.358445	0.40458	0.453258	0.000217812	0.00050734
UniRef90_N2A665: YgiT-type zinc finger domain-containing protein|g__Clostridium.s__Clostridium_sp_ASF502	N2A665	s__Clostridium_sp_ASF502		0	0	0	0	0	0	2.38348	1.79626	4.10692	1.59998	1.66677	2.92015	0.000119123	0.000279079
UniRef90_N2ABP4: Phenylacetate-coenzyme A ligase|g__Clostridium.s__Clostridium_sp_ASF502	N2ABP4	s__Clostridium_sp_ASF502		0	0	0	0	0	0	0.248612	0.192367	0.263741	0.149538	0.222333	0.377768	1.79644e-05	4.30196e-05
UniRef90_N2ABY4: 30S ribosomal protein S16|g__Lachnospiraceae_unclassified.s__Lachnospiraceae_bacterium_M18_1	N2ABY4	s__Lachnospiraceae_bacterium_M18_1		0	0	0	0	0	0	0.76526	1.4022	0	1.02771	0.698501	1.26749	0.00185019	0.00421022
UniRef90_N2ABZ1: Ornithine carbamoyltransferase|g__Clostridium.s__Clostridium_sp_ASF502	N2ABZ1	s__Clostridium_sp_ASF502		0	0	0	0	0	0	0.872148	0.506205	0.381357	0.0825973	0.469068	0.407416	0.00140837	0.00321675
UniRef90_N2ADX1: Tetracycline resistance protein tetO|g__Clostridium.s__Clostridium_sp_ASF502	N2ADX1	s__Clostridium_sp_ASF502		0	0	0	0	0	0	2.8472	2.73902	2.06547	1.56933	1.90549	2.38477	5.95251e-07	1.58829e-06
UniRef90_N2AE88: Histidine kinase|g__Clostridium.s__Clostridium_sp_ASF502	N2AE88	s__Clostridium_sp_ASF502		0	0	0	0	0	0	1.68632	3.94063	2.28734	1.71325	2.44468	3.47672	4.52296e-05	0.000106931
UniRef90_N2AF55: ParB-like partition protein|g__Clostridium.s__Clostridium_sp_ASF502	N2AF55	s__Clostridium_sp_ASF502		0	0	0	0	0	0	5.08981	2.78648	3.36454	1.81027	2.67356	2.05017	0.000108348	0.000254052
UniRef90_N2AF74: Alpha-1,4 glucan phosphorylase|g__Clostridium.s__Clostridium_sp_ASF502	N2AF74	s__Clostridium_sp_ASF502		0	0	0	0	0	0	0.120152	0.179504	0	0.123998	0.128156	0.079	0.00169566	0.00386264
UniRef90_N2AFP4: Carbamate kinase|g__Lachnospiraceae_unclassified.s__Lachnospiraceae_bacterium_M18_1	N2AFP4	s__Lachnospiraceae_bacterium_M18_1		0	0	0	0	0	0	0.809775	1.05113	1.20428	0.504903	0.52352	0.209794	0.000836165	0.00192369
UniRef90_N2AHW7: Aminotransferase|g__Clostridium.s__Clostridium_sp_ASF502	N2AHW7	s__Clostridium_sp_ASF502		0	0	0	0	0	0	0.14272	0.31047	0.31116	0.221915	0.0868673	0.333047	0.000214367	0.000499429
UniRef90_N2AIT3: 7-cyano-7-deazaguanine synthase|g__Eubacterium.s__Eubacterium_sp_14_2	N2AIT3	s__Eubacterium_sp_14_2		0	0	0	0	0	0	7.18579	3.99368	2.06318	2.70413	4.06833	1.21374	0.00205959	0.00467662
UniRef90_N2AJQ8: PadR family transcriptional regulator, regulatory protein PadR|g__Lachnospiraceae_unclassified.s__Lachnospiraceae_bacterium_M18_1	N2AJQ8	s__Lachnospiraceae_bacterium_M18_1		0	0	0	0	0	0	0.422213	0.80328	0	0.908802	0.696305	0.621073	0.00153583	0.00350358
UniRef90_N2AKL9: DNA-directed RNA polymerase subunit beta&apos|g__Clostridium.s__Clostridium_sp_ASF502	N2AKL9	s__Clostridium_sp_ASF502		0	0	0	0	0	0	0.359844	0.428833	0	0.217996	0.350958	0.453046	0.0013937	0.00318376
UniRef90_N2AL43: 50S ribosomal protein L16|g__Eubacterium.s__Eubacterium_sp_14_2	N2AL43	s__Eubacterium_sp_14_2		0	0	0	0	0	0	1.00896	0.857999	1.09894	1.66936	2.13064	1.05739	6.85962e-05	0.000161515
UniRef90_N2ALC0: PTS system, lactose/cellobiose family IIC component|g__Clostridium.s__Clostridium_sp_ASF502	N2ALC0	s__Clostridium_sp_ASF502		0	0	0	0	0	0	1.8226	1.45722	0	1.57333	1.4727	0.860833	0.00133379	0.0030481
UniRef90_N2AMF4: Stage 0 sporulation protein A homolog|g__Clostridium.s__Clostridium_sp_ASF502	N2AMF4	s__Clostridium_sp_ASF502		0	0	0	0	0	0	0.114969	0.179575	0	0.157515	0.235457	0.169206	0.00139753	0.00319233
UniRef90_N2AQG9: Maltose/maltodextrin transport system ATP-binding protein|g__Clostridium.s__Clostridium_sp_ASF502	N2AQG9	s__Clostridium_sp_ASF502		0	0	0	0	0	0	1.18964	0.597934	0.485878	0.293162	0.341956	0.443473	0.00188527	0.00428838
UniRef90_N2ATJ7: Ribose-phosphate diphosphokinase|g__Lachnospiraceae_unclassified.s__Lachnospiraceae_bacterium_M18_1	N2ATJ7	s__Lachnospiraceae_bacterium_M18_1		0	0	0	0	0	0	0.965076	1.20783	1.06432	0.201682	0.477421	0.347366	0.00200095	0.00454623
UniRef90_N2ATR8: Lactose/L-arabinose transport system permease|g__Clostridium.s__Clostridium_sp_ASF502	N2ATR8	s__Clostridium_sp_ASF502		0	0	0	0	0	0	0.56672	0.519768	0.430564	0.426185	0.383369	0.489968	1.12025e-08	4.15679e-08
UniRef90_N2ATR8: Lactose/L-arabinose transport system permease|g__Lachnospiraceae_unclassified.s__Lachnospiraceae_bacterium_M18_1	N2ATR8	s__Lachnospiraceae_bacterium_M18_1		0.137729	0	0	0	0	0	0.971634	1.12276	1.06588	0.543794	0.75924	0.113832	0.000868042	0.00199547
UniRef90_N2AW51: 50S ribosomal protein L4|g__Lachnospiraceae_unclassified.s__Lachnospiraceae_bacterium_M18_1	N2AW51	s__Lachnospiraceae_bacterium_M18_1		0	0	0	0	0	0	0.620651	1.0658	0	0.963535	0.60017	0.621149	0.0017416	0.00396596
UniRef90_N2AWF5: Antibiotic transport system ATP-binding protein|g__Clostridium.s__Clostridium_sp_ASF502	N2AWF5	s__Clostridium_sp_ASF502		0	0	0	0	0	0	4.31727	8.84255	4.52531	8.18753	8.97027	15.2415	0.000436017	0.00101011
UniRef90_N2AYJ7: Anti-sigma factor antagonist|g__Clostridium.s__Clostridium_sp_ASF502	N2AYJ7	s__Clostridium_sp_ASF502		0	0	0	0	0	0	0	0.992917	1.08223	1.04892	0.593764	0.520481	0.00211631	0.00480331
UniRef90_N2AYX0: Stage II sporulation protein E|g__Lachnospiraceae_unclassified.s__Lachnospiraceae_bacterium_M18_1	N2AYX0	s__Lachnospiraceae_bacterium_M18_1		0	0	0	0	0	0	1.63312	1.31288	0.765204	0.421975	0.458068	0.51676	0.00208587	0.00473501
UniRef90_N2AZ52: X-X-X-Leu-X-X-Gly heptad repeat protein|g__Clostridium.s__Clostridium_sp_ASF502	N2AZ52	s__Clostridium_sp_ASF502		0	0	0	0	0	0	1.6163	2.65559	1.68627	2.01021	3.36146	1.44654	3.48845e-05	8.27251e-05
UniRef90_N2B1S9: Pyrroline-5-carboxylate reductase|g__Clostridium.s__Clostridium_sp_ASF502	N2B1S9	s__Clostridium_sp_ASF502		0	0	0	0	0	0	0.227798	0.122421	0	0.135205	0.135924	0.158759	0.00155825	0.00355413
UniRef90_N2B311: Ribose-phosphate diphosphokinase|g__Clostridium.s__Clostridium_sp_ASF502	N2B311	s__Clostridium_sp_ASF502		0	0	0	0	0	0	0.569994	0.281443	0.463269	0.100925	0.149575	0.289831	0.00179851	0.00409442
UniRef90_N2B3V9: Phosphoglucomutase|g__Clostridium.s__Clostridium_sp_ASF502	N2B3V9	s__Clostridium_sp_ASF502		0	0	0	0	0	0	0.508722	0.330082	0.299593	0.134381	0.181757	0.122561	0.0014234	0.00325053
UniRef90_N2B645: Elongation factor G|g__Eubacterium.s__Eubacterium_sp_14_2	N2B645	s__Eubacterium_sp_14_2		0	0	0	0	0	0	1.56043	1.81592	0	0.999013	1.88377	0.929702	0.00205861	0.00467467
UniRef90_N9YUP8: Phage protein|g__Clostridium.s__Clostridium_sp_ASF502	N9YUP8	s__Clostridium_sp_ASF502		0	0	0	0	0	0	7.99259	10.4487	6.09684	6.93075	9.00488	12.0529	2.23885e-06	5.64865e-06
UniRef90_N9YUP8: Phage protein|g__Eubacterium.s__Eubacterium_sp_14_2	N9YUP8	s__Eubacterium_sp_14_2		0	0	0	0	0	0	13.5457	12.3693	2.7115	9.09094	10.1453	13.6804	0.00011835	0.000277284
UniRef90_O52836: Tetracycline resistance protein TetW|g__Asaccharobacter.s__Asaccharobacter_celatus	O52836	s__Asaccharobacter_celatus		0.227799	0.270475	0.164125	0.311256	0	0	3.47331	1.22693	2.42485	2.81771	2.84591	0.789546	0.000606646	0.00140028
UniRef90_P10952: Tetracycline resistance protein TetO|g__Asaccharobacter.s__Asaccharobacter_celatus	P10952	s__Asaccharobacter_celatus		0.191478	0	0.33596	0.848853	0	0	4.04769	2.9231	3.04974	1.86999	2.83937	1.54098	8.41675e-05	0.000197884
UniRef90_P10952: Tetracycline resistance protein TetO|g__Lachnospiraceae_unclassified.s__Lachnospiraceae_bacterium_M18_1	P10952	s__Lachnospiraceae_bacterium_M18_1		0.332551	0	0	0	0	0	7.8867	4.5304	5.40051	3.69894	5.2447	2.87029	4.24909e-05	0.000100514
UniRef90_Q832E7: Site-specific recombinase, resolvase family, putative|g__Clostridium.s__Clostridium_sp_ASF502	Q832E7	s__Clostridium_sp_ASF502		0	0	0	0	0	0	4.49581	7.2164	7.68374	6.17377	10.7088	7.75766	5.32636e-06	1.30801e-05
UniRef90_R0AZG5: TraG/TraD family protein|g__Clostridium.s__Clostridium_sp_ASF502	R0AZG5	s__Clostridium_sp_ASF502		0	0	0	0	0	0	8.71034	3.63147	6.03592	2.14141	2.30462	4.7323	0.00114018	0.00261174
UniRef90_R0CM94: Chromosome partitioning protein|g__Clostridium.s__Clostridium_sp_ASF502	R0CM94	s__Clostridium_sp_ASF502		0	0	0	0	0	0	24.9927	24.1956	18.5659	14.5428	23.376	42.8513	9.64873e-05	0.0002265
UniRef90_R5DMF1: Replicative DNA helicase|g__Parabacteroides.s__Parabacteroides_goldsteinii	R5DMF1	s__Parabacteroides_goldsteinii		0.113562	0	0	0.108268	0	0	1.00464	1.20428	0.923092	0.319157	0.28967	0.623084	0.00127175	0.00290745
UniRef90_R5M1J0: 30S ribosomal protein S14 type Z|g__Eubacterium.s__Eubacterium_sp_14_2	R5M1J0	s__Eubacterium_sp_14_2		0	0	0	0	0	0	2.82558	5.80236	3.52022	2.46278	3.88196	3.51072	1.64843e-05	3.95236e-05
UniRef90_R5XHX7: DNA-directed RNA polymerase subunit beta|g__Clostridium.s__Clostridium_sp_ASF502	R5XHX7	s__Clostridium_sp_ASF502		0	0	0	0	0	0	0.492819	0.438959	0	0.24827	0.39532	0.412564	0.00120287	0.00275222
UniRef90_R5XJV9: 50S ribosomal protein L1|g__Lachnospiraceae_unclassified.s__Lachnospiraceae_bacterium_M18_1	R5XJV9	s__Lachnospiraceae_bacterium_M18_1		0.188194	0	0	0	0	0	1.1831	1.03662	0	0.679543	1.16799	0.865398	0.0016089	0.00366818
UniRef90_R6BEM2: L-aspartate oxidase|g__Clostridium.s__Clostridium_sp_ASF502	R6BEM2	s__Clostridium_sp_ASF502		0	0	0	0	0	0	0.600048	0.573248	0	0.410178	0.634136	0.425183	0.000988999	0.0022696
UniRef90_R6P4G3: DNA-directed RNA polymerase subunit alpha|g__Eubacterium.s__Eubacterium_sp_14_2	R6P4G3	s__Eubacterium_sp_14_2		0	0	0	0	0	0	0.813645	0.5656	0	0.562432	0.569444	0.599783	0.000876674	0.00201509
UniRef90_R6PUD4: 30S ribosomal protein S5|g__Eubacterium.s__Eubacterium_sp_14_2	R6PUD4	s__Eubacterium_sp_14_2		0	0	0	0	0	0	2.61742	2.11523	2.49195	1.31511	1.56229	2.27769	2.05026e-06	5.1897e-06
UniRef90_R6WTN8: Phosphate transport system permease protein PstA|g__Parabacteroides.s__Parabacteroides_goldsteinii	R6WTN8	s__Parabacteroides_goldsteinii		0.422789	0.229477	0	0.255212	0	0	1.66442	1.4034	1.08546	0.754496	0.350376	1.35606	0.0010755	0.00246619
UniRef90_R6WVL3: Serine--tRNA ligase|g__Parabacteroides.s__Parabacteroides_goldsteinii	R6WVL3	s__Parabacteroides_goldsteinii		0.172629	0.135557	0.283428	0.132189	0	0	1.75469	1.71841	0.845672	0.519966	0.491537	1.63985	0.0020565	0.00467013
UniRef90_R6WZB2: Glycosyltransferase group 2 family protein|g__Parabacteroides.s__Parabacteroides_goldsteinii	R6WZB2	s__Parabacteroides_goldsteinii		0.133968	0.168596	0	0.167601	0	0	1.48898	0.687163	1.08913	0.303204	0.89299	0.614387	0.00120292	0.00275222
UniRef90_R6X3G7: AMP-binding domain protein|g__Parabacteroides.s__Parabacteroides_goldsteinii	R6X3G7	s__Parabacteroides_goldsteinii		0.389914	0.257113	0.173112	0.254901	0	0	1.69545	1.88129	1.58993	0.861287	0.363493	1.78675	0.000970361	0.00222757
UniRef90_R6XC92: Transcription termination/antitermination protein NusG|g__Parabacteroides.s__Parabacteroides_goldsteinii	R6XC92	s__Parabacteroides_goldsteinii		0.358295	0	0	0.120596	0	0	2.96481	2.30827	1.62816	0.962063	0.559907	1.29516	0.00185344	0.00421715
UniRef90_R7N250: RNA polymerase sigma factor SigA|g__Lachnospiraceae_unclassified.s__Lachnospiraceae_bacterium_28_4	R7N250	s__Lachnospiraceae_bacterium_28_4		0.0676866	0	0	0.373797	0	0	1.06252	1.16467	2.09105	1.01685	1.27193	2.37162	0.000174713	0.000407806
UniRef90_R7N2J0: 30S ribosomal protein S16|g__Lachnospiraceae_unclassified.s__Lachnospiraceae_bacterium_28_4	R7N2J0	s__Lachnospiraceae_bacterium_28_4		0	0	0.160961	0.871262	0	0	1.53052	1.39197	1.66844	3.24499	1.1895	3.92868	0.00218121	0.00494869
UniRef90_R7R1N4: Pyruvate, phosphate dikinase|g__Eubacterium.s__Eubacterium_sp_14_2	R7R1N4	s__Eubacterium_sp_14_2		0	0	0	0	0	0	1.41558	1.05572	0	0.987154	0.822787	0.946228	0.00109519	0.00251063
UniRef90_R9HXJ5: MATE efflux family protein|g__Parabacteroides.s__Parabacteroides_goldsteinii	R9HXJ5	s__Parabacteroides_goldsteinii		0.130788	0.0975339	0	0.0522555	0	0	1.52301	2.7024	0.934324	0.722731	0.695852	1.48081	0.00188849	0.00429524
UniRef90_R9IG70: HK97 family phage portal protein|g__Eubacterium.s__Eubacterium_sp_14_2	R9IG70	s__Eubacterium_sp_14_2		0	0	0	0	0	0	4.11417	5.13716	3.17058	2.61637	3.62948	5.1928	3.02776e-06	7.56169e-06
UniRef90_R9IGU1: Type IV secretion system protein VirD4|g__Lachnospiraceae_unclassified.s__Lachnospiraceae_bacterium_M18_1	R9IGU1	s__Lachnospiraceae_bacterium_M18_1		0.509776	0	0	0	0	0	5.77692	6.44959	5.89946	3.0732	3.7107	0.968005	0.000643108	0.00148336
UniRef90_R9IH31: Dihydroxy-acid dehydratase|g__Lachnospiraceae_unclassified.s__Lachnospiraceae_bacterium_M18_1	R9IH31	s__Lachnospiraceae_bacterium_M18_1		0	0	0	0	0	0	1.09505	0.873122	1.19953	0.455019	0.307067	0.31002	0.00150747	0.00344023
UniRef90_R9IIZ9: Acetyl-CoA C-acetyltransferase|g__Eubacterium.s__Eubacterium_sp_14_2	R9IIZ9	s__Eubacterium_sp_14_2		0	0	0	0	0	0	0.777757	1.33183	0	0.667894	0.739308	1.20863	0.00216731	0.00491769
UniRef90_R9IVK4: ATP-dependent Clp protease, protease subunit|g__Eubacterium.s__Eubacterium_sp_14_2	R9IVK4	s__Eubacterium_sp_14_2		0	0	0	0	0	0	3.6026	3.72629	4.63891	2.69579	4.27038	5.99712	3.75775e-06	9.31359e-06
UniRef90_R9IXM9: Phi13 family phage major tail protein|g__Eubacterium.s__Eubacterium_sp_14_2	R9IXM9	s__Eubacterium_sp_14_2		0	0	0	0	0	0	3.88176	10.2468	5.27897	2.76508	3.27775	5.30964	0.000939446	0.00215708
UniRef90_R9J015: Amidophosphoribosyltransferase|g__Clostridium.s__Clostridium_sp_ASF502	R9J015	s__Clostridium_sp_ASF502		0	0	0	0	0	0	2.2421	3.25861	0.871616	0.872999	2.04715	4.32625	0.00212066	0.00481291
UniRef90_R9J015: Amidophosphoribosyltransferase|g__Eubacterium.s__Eubacterium_sp_14_2	R9J015	s__Eubacterium_sp_14_2		0	0	0	0	0	0	2.06191	1.8909	2.01403	1.5985	2.17854	5.16951	0.00101243	0.00232321
UniRef90_R9J015: Amidophosphoribosyltransferase|g__Lachnospiraceae_unclassified.s__Lachnospiraceae_bacterium_M18_1	R9J015	s__Lachnospiraceae_bacterium_M18_1		0.545905	0	0	0	0	0	2.1313	2.9697	1.1213	1.32717	1.30412	4.00223	0.00154009	0.0035131
UniRef90_R9J1J2: Sigma-70 family RNA polymerase sigma factor|g__Lachnospiraceae_unclassified.s__Lachnospiraceae_bacterium_28_4	R9J1J2	s__Lachnospiraceae_bacterium_28_4		0.215892	0	0	0	0	0	3.51979	1.22182	1.9747	2.84357	3.04601	1.45737	0.00012134	0.000284209
UniRef90_R9J251: Ribosome hibernation promoting factor|g__Lachnospiraceae_unclassified.s__Lachnospiraceae_bacterium_28_4	R9J251	s__Lachnospiraceae_bacterium_28_4		0	0	0	0.139873	0	0	1.66826	1.1805	1.20248	1.68571	0.922915	0.430124	0.000142393	0.000333027
UniRef90_R9J2I7: 50S ribosomal protein L1|g__Lachnospiraceae_unclassified.s__Lachnospiraceae_bacterium_28_4	R9J2I7	s__Lachnospiraceae_bacterium_28_4		0.0728933	0	0	0.212441	0	0	1.07256	0.481272	2.07573	2.18661	2.14735	1.10072	0.000592354	0.00136759
UniRef90_R9J3E3: Uracil phosphoribosyltransferase|g__Lachnospiraceae_unclassified.s__Lachnospiraceae_bacterium_28_4	R9J3E3	s__Lachnospiraceae_bacterium_28_4		0.100916	0	0	0	0	0	1.507	1.03279	1.00106	0.813875	1.41576	0.270382	0.000298978	0.00069498
UniRef90_R9J3P0: Putative septation protein SpoVG|g__Lachnospiraceae_unclassified.s__Lachnospiraceae_bacterium_28_4	R9J3P0	s__Lachnospiraceae_bacterium_28_4		0	0	0	0.58605	0	0	0	2.74351	3.41287	3.08151	2.69817	3.69369	0.00108094	0.00247852
UniRef90_R9J666: Multiple sugar transport system permease|g__Lachnospiraceae_unclassified.s__Lachnospiraceae_bacterium_28_4	R9J666	s__Lachnospiraceae_bacterium_28_4		0.11161	0	0	0.433281	0	0	0.843971	1.14074	1.34369	2.11541	2.96295	3.06861	0.000971041	0.00222901
UniRef90_R9J669: Dihydroorotate dehydrogenase|g__Eubacterium.s__Eubacterium_sp_14_2	R9J669	s__Eubacterium_sp_14_2		0	0	0	0	0	0	0.492221	0.157794	0.403197	0.328736	0.349104	0.346292	1.61132e-05	3.86495e-05
UniRef90_R9J669: Dihydroorotate dehydrogenase|g__Lachnospiraceae_unclassified.s__Lachnospiraceae_bacterium_COE1	R9J669	s__Lachnospiraceae_bacterium_COE1		0	0	0	0	0	0	0	1.04319	2.14122	1.44834	1.58955	1.08906	0.00194881	0.00442997
UniRef90_R9J754: PAS domain S-box protein|g__Lachnospiraceae_unclassified.s__Lachnospiraceae_bacterium_28_4	R9J754	s__Lachnospiraceae_bacterium_28_4		0	0	0	0	0	0	0.920731	0.594336	1.41121	1.34642	1.85563	0.180922	0.00172206	0.0039221
UniRef90_R9J7J5: UvrABC system protein B|g__Lachnospiraceae_unclassified.s__Lachnospiraceae_bacterium_28_4	R9J7J5	s__Lachnospiraceae_bacterium_28_4		0	0	0	0	0	0	2.33651	1.31478	1.28769	1.90288	1.5781	0	0.00147413	0.0033649
UniRef90_R9J7W1: HPr family phosphocarrier|g__Lachnospiraceae_unclassified.s__Lachnospiraceae_bacterium_28_4	R9J7W1	s__Lachnospiraceae_bacterium_28_4		0	0	0	0	0	0	1.28886	2.21693	1.405	2.25891	2.77918	0.379615	0.000646975	0.00149219
UniRef90_R9JA98: Protein phosphatase|g__Lachnospiraceae_unclassified.s__Lachnospiraceae_bacterium_28_4	R9JA98	s__Lachnospiraceae_bacterium_28_4		0.0976744	0	0	0	0	0	0.664841	0.596926	0	0.6593	0.885548	1.05804	0.00169529	0.00386201
UniRef90_R9JAB4: Probable dual-specificity RNA methyltransferase RlmN|g__Lachnospiraceae_unclassified.s__Lachnospiraceae_bacterium_28_4	R9JAB4	s__Lachnospiraceae_bacterium_28_4		0	0	0	0	0	0	0.802478	0.161818	1.25815	0.863805	0.971427	0.263221	0.00195934	0.00445366
UniRef90_R9JB42: ATP-dependent Lon protease|g__Lachnospiraceae_unclassified.s__Lachnospiraceae_bacterium_28_4	R9JB42	s__Lachnospiraceae_bacterium_28_4		0.0756026	0	0	0.198092	0	0	1.80176	1.49463	1.50733	0.946958	2.05934	2.10392	4.3709e-06	1.0791e-05
UniRef90_R9JB70: 50S ribosomal protein L10|g__Lachnospiraceae_unclassified.s__Lachnospiraceae_bacterium_28_4	R9JB70	s__Lachnospiraceae_bacterium_28_4		0	0	0	0	0	0	1.04748	0.33686	1.17772	1.09609	1.51764	0.505716	0.000376631	0.000873563
UniRef90_R9JBY4: Glucose-1-phosphate adenylyltransferase, GlgD subunit|g__Lachnospiraceae_unclassified.s__Lachnospiraceae_bacterium_28_4	R9JBY4	s__Lachnospiraceae_bacterium_28_4		0	0	0	0	0	0	0.669085	0.538421	1.14617	1.79346	1.42961	0.685255	0.000449553	0.00104117
UniRef90_R9JC98: Probable septum site-determining protein MinC|g__Lachnospiraceae_unclassified.s__Lachnospiraceae_bacterium_28_4	R9JC98	s__Lachnospiraceae_bacterium_28_4		0	0	0	0	0	0	0.815307	0.607246	1.21341	1.13343	1.14023	1.0393	1.105e-06	2.86306e-06
UniRef90_R9JCR4: DNA gyrase subunit A|g__Lachnospiraceae_unclassified.s__Lachnospiraceae_bacterium_28_4	R9JCR4	s__Lachnospiraceae_bacterium_28_4		0	0	0	0	0	0	1.60742	0.539883	1.24662	1.90062	2.34278	0.346935	0.00185797	0.00422722
UniRef90_R9JDH2: Phosphopantetheine adenylyltransferase|g__Lachnospiraceae_unclassified.s__Lachnospiraceae_bacterium_28_4	R9JDH2	s__Lachnospiraceae_bacterium_28_4		0.114603	0	0	0	0	0	1.31058	1.59002	0	0.999903	1.34015	1.56028	0.00101492	0.00232857
UniRef90_R9JEB2: Flagellin|g__Lachnospiraceae_unclassified.s__Lachnospiraceae_bacterium_28_4	R9JEB2	s__Lachnospiraceae_bacterium_28_4		0	0	0	0.438145	0	0	1.39292	2.39751	1.37665	2.18135	2.07645	3.0339	2.09211e-05	4.99751e-05
UniRef90_R9JEI5: Phosphoenolpyruvate carboxykinase (ATP)|g__Lachnospiraceae_unclassified.s__Lachnospiraceae_bacterium_28_4	R9JEI5	s__Lachnospiraceae_bacterium_28_4		0	0	0	0.447073	0	0	1.41783	1.53609	1.74511	1.43109	1.70389	2.43941	2.56006e-06	6.43149e-06
UniRef90_R9JH88: DNA topoisomerase III|g__Clostridium.s__Clostridium_sp_ASF502	R9JH88	s__Clostridium_sp_ASF502		0	0	0	0	0	0	1.68872	2.08467	2.60964	0.609492	0.692418	1.67743	0.000639135	0.00147428
UniRef90_R9JH98: Sigma-70 family RNA polymerase sigma factor|g__Clostridium.s__Clostridium_sp_ASF502	R9JH98	s__Clostridium_sp_ASF502		0	0	0	0	0	0	6.76842	5.18861	5.70909	4.83142	5.48258	4.95018	3.50782e-09	1.52584e-08
UniRef90_R9JHD5: Carbamate kinase|g__Lachnospiraceae_unclassified.s__Lachnospiraceae_bacterium_28_4	R9JHD5	s__Lachnospiraceae_bacterium_28_4		0	0	0	0	0	0	0.991841	0.782938	0	0.90603	1.31662	0.867869	0.00108296	0.002483
UniRef90_R9JJS5: Flagellar biosynthesis protein FlhA|g__Clostridium.s__Clostridium_sp_ASF502	R9JJS5	s__Clostridium_sp_ASF502		0	0	0	0	0	0	0.369385	0.339473	0.240561	0.242939	0.392756	0.381672	3.89394e-07	1.06308e-06
UniRef90_R9JM42: Putative SOS response-associated peptidase|g__Lachnospiraceae_unclassified.s__Lachnospiraceae_bacterium_M18_1	R9JM42	s__Lachnospiraceae_bacterium_M18_1		0	0	0	0	0	0	1.35532	1.13917	1.26696	0.951732	0.841907	1.05893	6.57561e-08	2.03779e-07
UniRef90_R9JNP4: 23S rRNA (Uracil-5-)-methyltransferase RumA|g__Lachnospiraceae_unclassified.s__Lachnospiraceae_bacterium_28_4	R9JNP4	s__Lachnospiraceae_bacterium_28_4		0	0	0	0	0	0	1.32339	1.58916	0	1.43695	1.51118	1.53762	0.000584871	0.00135055
UniRef90_R9JQF4: Diguanylate cyclase (GGDEF) domain-containing protein|g__Lachnospiraceae_unclassified.s__Lachnospiraceae_bacterium_M18_1	R9JQF4	s__Lachnospiraceae_bacterium_M18_1		0.116581	0	0	0	0	0	1.8061	1.06554	1.13833	0.535425	0.687209	0.612424	0.000634142	0.00146317
UniRef90_R9JR68: Type IV secretion system protein VirD4|g__Clostridium.s__Clostridium_sp_ASF502	R9JR68	s__Clostridium_sp_ASF502		0	0	0	0	0	0	12.6416	6.21479	5.26546	3.48781	4.00888	5.21331	0.0011183	0.00256275
UniRef90_R9JRC7: ATP-dependent DNA helicase RecG|g__Lachnospiraceae_unclassified.s__Lachnospiraceae_bacterium_M18_1	R9JRC7	s__Lachnospiraceae_bacterium_M18_1		0.163467	0	0	0	0	0	3.12272	2.19208	4.87579	2.29518	4.2049	1.71261	0.000138125	0.000323063
UniRef90_R9JSE7: SPP1 family phage portal protein|g__Lachnospiraceae_unclassified.s__Lachnospiraceae_bacterium_M18_1	R9JSE7	s__Lachnospiraceae_bacterium_M18_1		0.12021	0	0	0	0	0	1.33861	1.06961	1.31861	0.532212	0.621783	0.232099	0.00125337	0.00286606
UniRef90_R9JTA1: Flagellar protein export ATPase FliI|g__Clostridium.s__Clostridium_sp_ASF502	R9JTA1	s__Clostridium_sp_ASF502		0	0	0	0	0	0	0.188053	0.223807	0	0.1387	0.171603	0.205973	0.000887938	0.00204052
UniRef90_R9JTT4: Nicotinamide mononucleotide transporter PnuC|g__Lachnospiraceae_unclassified.s__Lachnospiraceae_bacterium_M18_1	R9JTT4	s__Lachnospiraceae_bacterium_M18_1		0	0	0	0	0	0	2.17892	1.49848	1.6762	2.76258	3.17058	0.595173	0.000387732	0.000899058
UniRef90_R9JVA1: Sigma-70 family RNA polymerase sigma factor|g__Lachnospiraceae_unclassified.s__Lachnospiraceae_bacterium_M18_1	R9JVA1	s__Lachnospiraceae_bacterium_M18_1		2.89348	0	0	0	0	0	28.7124	17.9355	11.2972	9.3657	10.4311	26.0833	0.000671613	0.0015485
UniRef90_R9JW75: Phosphatidylglycerol lysyltransferase|g__Lachnospiraceae_unclassified.s__Lachnospiraceae_bacterium_M18_1	R9JW75	s__Lachnospiraceae_bacterium_M18_1		0.134469	0	0	0	0	0	0.53707	0.644165	1.01965	0.320366	0.465216	0.204521	0.00157296	0.0035869
UniRef90_R9JXY1: 50S ribosomal protein L33|g__Lachnospiraceae_unclassified.s__Lachnospiraceae_bacterium_M18_1	R9JXY1	s__Lachnospiraceae_bacterium_M18_1		0	0	0	0	0	0	3.48804	2.07976	3.81357	1.72412	1.31509	0.921073	0.000935902	0.00214907
UniRef90_R9JY41: Glucose-1-phosphate adenylyltransferase|g__Lachnospiraceae_unclassified.s__Lachnospiraceae_bacterium_M18_1	R9JY41	s__Lachnospiraceae_bacterium_M18_1		0	0	0	0	0	0	0.957679	1.24807	1.04573	0.567199	0.665601	0.828489	5.97857e-06	1.46476e-05
UniRef90_R9JZ20: Diaminopimelate epimerase|g__Lachnospiraceae_unclassified.s__Lachnospiraceae_bacterium_M18_1	R9JZ20	s__Lachnospiraceae_bacterium_M18_1		0.0764141	0	0	0	0	0	0.914458	0.88045	1.16538	0.252271	0.354303	0.683973	0.000681075	0.00157005
UniRef90_R9K116: Heat-inducible transcription repressor HrcA|g__Lachnospiraceae_unclassified.s__Lachnospiraceae_bacterium_M18_1	R9K116	s__Lachnospiraceae_bacterium_M18_1		0	0	0	0	0	0	1.3597	1.14712	1.06223	0.311821	0.510572	0.49741	0.000886243	0.00203674
UniRef90_R9K1W7: Peptide/nickel transport system substrate-binding protein|g__Lachnospiraceae_unclassified.s__Lachnospiraceae_bacterium_M18_1	R9K1W7	s__Lachnospiraceae_bacterium_M18_1		0	0	0	0	0	0	0.716362	0.727023	0.965517	0.507586	0.35067	0.0919536	0.00130445	0.00298188
UniRef90_R9K210: Type I restriction enzyme R Protein|g__Lachnospiraceae_unclassified.s__Lachnospiraceae_bacterium_M18_1	R9K210	s__Lachnospiraceae_bacterium_M18_1		0.139959	0	0	0	0	0	1.29552	1.71217	1.54647	1.07456	1.36843	2.59857	3.04961e-05	7.24604e-05
UniRef90_R9K2B4: ATP-binding cassette, subfamily B, bacterial|g__Lachnospiraceae_unclassified.s__Lachnospiraceae_bacterium_M18_1	R9K2B4	s__Lachnospiraceae_bacterium_M18_1		0.101752	0	0	0	0	0	0	1.5588	2.67339	1.32603	1.66303	2.15446	0.00188551	0.00428868
UniRef90_R9K2Z5: YjjI family glycine radical enzyme|g__Lachnospiraceae_unclassified.s__Lachnospiraceae_bacterium_M18_1	R9K2Z5	s__Lachnospiraceae_bacterium_M18_1		0.0771012	0	0	0	0	0	0.637309	0.616435	0	0.284415	0.564174	0.600487	0.00197499	0.00448875
UniRef90_R9K415: 4-diphosphocytidyl-2-C-methyl-D-erythritol kinase|g__Lachnospiraceae_unclassified.s__Lachnospiraceae_bacterium_M18_1	R9K415	s__Lachnospiraceae_bacterium_M18_1		0	0	0	0	0	0	1.19809	0.315231	0.882478	0.722926	0.515634	0.357613	0.000712766	0.00164246
UniRef90_R9K539: Peptide chain release factor 3|g__Clostridium.s__Clostridium_sp_ASF502	R9K539	s__Clostridium_sp_ASF502		0	0	0	0	0	0	0.203645	0.181539	0	0.108919	0.183443	0.278543	0.00212321	0.00481844
UniRef90_R9K727: Glutamine synthetase, type I|g__Eubacterium.s__Eubacterium_sp_14_2	R9K727	s__Eubacterium_sp_14_2		0	0	0	0	0	0	1.00958	1.13982	0	0.896689	1.2428	0.889056	0.000776546	0.00178753
UniRef90_R9K7E5: Sigma-70 family RNA polymerase sigma factor|g__Lachnospiraceae_unclassified.s__Lachnospiraceae_bacterium_M18_1	R9K7E5	s__Lachnospiraceae_bacterium_M18_1		0.650748	0	0	0	0	0	5.05161	3.27024	8.82316	5.83332	5.63839	0.660511	0.00168993	0.00385022
UniRef90_R9KA37: UvrABC system protein B|g__Clostridium.s__Clostridium_sp_ASF502	R9KA37	s__Clostridium_sp_ASF502		0	0	0	0	0	0	3.71558	6.37569	6.87611	7.21509	12.1978	2.96187	0.00060902	0.00140568
UniRef90_R9KBQ8: Sigma-70 family RNA polymerase sigma factor|g__Lachnospiraceae_unclassified.s__Lachnospiraceae_bacterium_COE1	R9KBQ8	s__Lachnospiraceae_bacterium_COE1		0	0	0	0	0	0	0	1.79542	0.742387	1.18577	1.2579	1.25136	0.00189241	0.00430367
UniRef90_R9KDA5: Methyltransferase|g__Lachnospiraceae_unclassified.s__Lachnospiraceae_bacterium_COE1	R9KDA5	s__Lachnospiraceae_bacterium_COE1		0	0	0	0	0	0	0	3.06593	2.44999	2.76152	2.42203	2.26065	0.000696437	0.00160519
UniRef90_R9KFR7: MATE efflux family protein|g__Lachnospiraceae_unclassified.s__Lachnospiraceae_bacterium_M18_1	R9KFR7	s__Lachnospiraceae_bacterium_M18_1		0.294398	0	0	0	0	0	4.82438	5.67825	3.44919	2.84879	3.7965	5.9883	7.31048e-06	1.78249e-05
UniRef90_R9KJE2: Sigma-70 family RNA polymerase sigma factor|g__Lachnospiraceae_unclassified.s__Lachnospiraceae_bacterium_COE1	R9KJE2	s__Lachnospiraceae_bacterium_COE1		0	0	0	0	0	0	0	2.09761	2.63161	1.62607	2.12607	1.4678	0.00121566	0.00278076
UniRef90_R9KJL9: MATE efflux family protein|g__Clostridium.s__Clostridium_sp_ASF502	R9KJL9	s__Clostridium_sp_ASF502		0	0	0	0	0	0	5.70312	4.69642	4.109	2.52449	4.02718	2.84927	8.42513e-06	2.04712e-05
UniRef90_R9KJL9: MATE efflux family protein|g__Lachnospiraceae_unclassified.s__Lachnospiraceae_bacterium_M18_1	R9KJL9	s__Lachnospiraceae_bacterium_M18_1		2.33354	0	0	0	0	0	21.0622	15.7031	7.72483	7.53474	8.72058	6.79968	0.00109998	0.00252146
UniRef90_R9KMK7: Multiple sugar transport system permease|g__Clostridium.s__Clostridium_sp_ASF502	R9KMK7	s__Clostridium_sp_ASF502		0	0	0	0	0	0	0.479832	0.855774	0	0.496733	0.647801	0.5509	0.00140345	0.00320569
UniRef90_R9KMK7: Multiple sugar transport system permease|g__Lachnospiraceae_unclassified.s__Lachnospiraceae_bacterium_M18_1	R9KMK7	s__Lachnospiraceae_bacterium_M18_1		0.106192	0	0	0	0	0	0.694029	0.616694	0	0.524237	0.629234	0.461276	0.0011606	0.00265762
UniRef90_R9KNZ4: DNA polymerase bacteriophage-type|g__Eubacterium.s__Eubacterium_sp_14_2	R9KNZ4	s__Eubacterium_sp_14_2		0	0	0	0	0	0	1.97162	3.5216	1.86752	2.72417	4.25288	3.84576	2.19121e-05	5.23028e-05
UniRef90_R9KP95: Phage tail tape measure protein, TP901 family, core region|g__Eubacterium.s__Eubacterium_sp_14_2	R9KP95	s__Eubacterium_sp_14_2		0	0	0	0	0	0	1.14002	1.97974	2.07875	2.57864	3.64741	1.54682	0.000125215	0.000293185
UniRef90_R9KR72: Sigma-70 family RNA polymerase sigma factor|g__Lachnospiraceae_unclassified.s__Lachnospiraceae_bacterium_M18_1	R9KR72	s__Lachnospiraceae_bacterium_M18_1		1.40228	0	0	0	0	0	8.66399	8.95583	2.87726	2.50537	4.89546	4.74115	0.00116348	0.00266391
UniRef90_R9KSX5: Antibiotic transport system ATP-binding protein|g__Lachnospiraceae_unclassified.s__Lachnospiraceae_bacterium_COE1	R9KSX5	s__Lachnospiraceae_bacterium_COE1		0	0	0	0	0	0	0	4.69335	3.50548	2.49566	2.65421	3.64918	0.00145394	0.00331917
UniRef90_R9KTK2: Heavy metal translocating P-type ATPase|g__Lachnospiraceae_unclassified.s__Lachnospiraceae_bacterium_COE1	R9KTK2	s__Lachnospiraceae_bacterium_COE1		0	0	0	0	0	0	0	4.0388	4.39037	2.25447	4.00589	5.57974	0.00181865	0.0041396
UniRef90_R9KZL1: Glyceraldehyde-3-phosphate dehydrogenase|g__Lachnospiraceae_unclassified.s__Lachnospiraceae_bacterium_COE1	R9KZL1	s__Lachnospiraceae_bacterium_COE1		0	0	0	0	0	0	0	3.11912	2.38356	1.79988	2.18235	1.85343	0.00124413	0.00284508
UniRef90_R9L351: Amidophosphoribosyltransferase|g__Asaccharobacter.s__Asaccharobacter_celatus	R9L351	s__Asaccharobacter_celatus		0	0	0	0	0	0	0.460731	0.49857	0.371388	0.165838	0.329419	0.28823	3.11445e-05	7.39669e-05
UniRef90_R9MJX2: DNA-damage-inducible protein D|g__Lachnospiraceae_unclassified.s__Lachnospiraceae_bacterium_M18_1	R9MJX2	s__Lachnospiraceae_bacterium_M18_1		0.132615	0	0	0	0	0	1.11311	1.08593	2.24599	1.97242	1.57327	0.733463	0.000128149	0.000300004
UniRef90_R9MLT9: Phi13 family phage major tail protein|g__Clostridium.s__Clostridium_sp_ASF502	R9MLT9	s__Clostridium_sp_ASF502		0	0	0	0	0	0	2.71664	1.64434	3.11646	1.8102	1.35002	1.168	0.000102755	0.000240994
UniRef90_R9MM87: RNA polymerase sigma-70 factor, ECF subfamily|g__Asaccharobacter.s__Asaccharobacter_celatus	R9MM87	s__Asaccharobacter_celatus		0.504957	0	1.26427	4.08954	0	0	15.0411	10.1911	7.28045	7.28103	6.5588	6.52187	0.000411301	0.000953279
UniRef90_R9MM87: RNA polymerase sigma-70 factor, ECF subfamily|g__Lachnospiraceae_unclassified.s__Lachnospiraceae_bacterium_M18_1	R9MM87	s__Lachnospiraceae_bacterium_M18_1		0.267937	0	0	0	0	0	11.402	17.5102	9.47455	4.67022	7.56856	10.556	0.000181903	0.000424347
UniRef90_R9MNY5: Phosphate transport system permease protein PstA|g__Lachnospiraceae_unclassified.s__Lachnospiraceae_bacterium_M18_1	R9MNY5	s__Lachnospiraceae_bacterium_M18_1		0.268112	0	0	0	0	0	2.53955	5.45988	3.77157	2.67617	4.87304	8.58198	0.000529047	0.00122308
UniRef90_R9MSS1: Solute:sodium symporter (SSS) family transporter|g__Clostridium.s__Clostridium_sp_ASF502	R9MSS1	s__Clostridium_sp_ASF502		0	0	0	0	0	0	0.433157	0.236305	0	0.286628	0.276151	0.380508	0.00138544	0.00316525
UniRef90_R9MV04: Phage tail tape measure protein, TP901 family, core region|g__Clostridium.s__Clostridium_sp_ASF502	R9MV04	s__Clostridium_sp_ASF502		0	0	0	0	0	0	3.04964	1.61613	2.2863	0.955246	1.26577	1.02236	0.000487412	0.00112803
UniRef90_R9MYK3: Phosphate-specific transport system accessory protein PhoU|g__Clostridium.s__Clostridium_sp_ASF502	R9MYK3	s__Clostridium_sp_ASF502		0	0	0	0	0	0	15.5838	7.53068	8.51399	3.90937	5.2593	4.09056	0.00187553	0.0042667
UniRef90_R9N0Y4: Toxin secretion/phage lysis holin|g__Clostridium.s__Clostridium_sp_ASF502	R9N0Y4	s__Clostridium_sp_ASF502		0	0	0	0	0	0	2.42324	1.58224	0	1.61098	2.81656	1.71699	0.00160535	0.00366034
UniRef90_R9N142: ParB-like partition protein|g__Clostridium.s__Clostridium_sp_ASF502	R9N142	s__Clostridium_sp_ASF502		0	0	0	0	0	0	3.48429	1.57347	2.37918	0.832666	1.87144	1.47286	0.000402807	0.000933698
UniRef90_R9N2C0: Multidrug resistance protein|g__Lachnospiraceae_unclassified.s__Lachnospiraceae_bacterium_28_4	R9N2C0	s__Lachnospiraceae_bacterium_28_4		0.195897	0	0.115265	1.00544	0	0	2.14267	2.23329	1.22496	2.02607	2.00794	2.23898	1.3776e-05	3.31537e-05
UniRef90_R9N743: DNA topoisomerase III|g__Clostridium.s__Clostridium_sp_ASF502	R9N743	s__Clostridium_sp_ASF502		0	0	0	0	0	0	1.26027	2.01301	2.16135	0.688694	1.40209	1.14133	7.99766e-05	0.000188096
UniRef90_R9N844: Multiple sugar transport system permease|g__Clostridium.s__Clostridium_sp_ASF502	R9N844	s__Clostridium_sp_ASF502		0	0	0	0	0	0	0.735606	0.577976	1.12926	0.585186	0.409489	0.0902798	0.001897	0.00431387
UniRef90_R9N9F3: HK97 family phage portal protein|g__Clostridium.s__Clostridium_sp_ASF502	R9N9F3	s__Clostridium_sp_ASF502		0	0	0	0	0	0	2.2003	2.33145	1.62296	1.01437	1.57694	1.96544	3.93168e-06	9.7353e-06
UniRef90_R9NBF1: ABC transporter ATP-binding protein|g__Clostridium.s__Clostridium_sp_ASF502	R9NBF1	s__Clostridium_sp_ASF502		0	0	0	0	0	0	5.12616	4.48755	6.9957	3.08501	3.79383	4.6599	6.21621e-06	1.52127e-05
UniRef90_R9NBF1: ABC transporter ATP-binding protein|g__Lachnospiraceae_unclassified.s__Lachnospiraceae_bacterium_M18_1	R9NBF1	s__Lachnospiraceae_bacterium_M18_1		0.903706	0	0	0	0	0	10.7409	4.43178	6.46007	3.14983	3.23592	3.32991	0.0020191	0.00458671
UniRef90_S0GEU2: Lactaldehyde reductase|g__Parabacteroides.s__Parabacteroides_goldsteinii	S0GEU2	s__Parabacteroides_goldsteinii		0.451883	0	0	0.241034	0	0	2.68098	2.50329	1.8855	0.940891	0.433981	1.36154	0.00210189	0.00477084
UniRef90_S0GFF3: RNA polymerase sigma-70 factor, expansion family 1|g__Parabacteroides.s__Parabacteroides_goldsteinii	S0GFF3	s__Parabacteroides_goldsteinii		0.16444	0	0	0.215541	0	0	0.858498	1.49518	2.00714	0.523298	1.00945	1.29017	0.000380897	0.000883357
UniRef90_S0GFS7: Signal peptidase I|g__Parabacteroides.s__Parabacteroides_goldsteinii	S0GFS7	s__Parabacteroides_goldsteinii		0.24897	0	0	0.191055	0	0	2.35685	2.88404	1.77552	0.941256	0.901464	1.18618	0.000756716	0.00174237
UniRef90_S0GFT7: SusC/RagA family TonB-linked outer membrane protein|g__Parabacteroides.s__Parabacteroides_goldsteinii	S0GFT7	s__Parabacteroides_goldsteinii		0.430922	0	0	0.209916	0	0	2.4361	2.22171	1.61715	0.843729	0.64023	1.57776	0.000718132	0.00165474
UniRef90_S0GFX4: Glutamate decarboxylase|g__Parabacteroides.s__Parabacteroides_goldsteinii	S0GFX4	s__Parabacteroides_goldsteinii		0.425158	0.276232	0	0.219088	0	0	1.46765	2.04383	1.22451	0.739033	0.3435	1.48303	0.00198803	0.00451762
UniRef90_S0GIJ8: SusC/RagA family TonB-linked outer membrane protein|g__Parabacteroides.s__Parabacteroides_goldsteinii	S0GIJ8	s__Parabacteroides_goldsteinii		0.307377	0.156865	0	0.221206	0	0	2.18736	2.01446	1.31101	0.780184	0.561711	1.48694	0.000811661	0.00186784
UniRef90_S0GJR3: Quasi-rSAM protein, GG-Bacteroidales system protein|g__Parabacteroides.s__Parabacteroides_goldsteinii	S0GJR3	s__Parabacteroides_goldsteinii		0.291699	0	0.186444	0.175698	0	0	1.363	2.46673	1.17974	0.974907	0.642234	1.22708	0.000915311	0.00210261
UniRef90_S0GKB9: 2-succinyl-5-enolpyruvyl-6-hydroxy-3-cyclohexene-1-carboxylate synthase|g__Parabacteroides.s__Parabacteroides_goldsteinii	S0GKB9	s__Parabacteroides_goldsteinii		0.24126	0	0	0.103445	0	0	0.72291	0.933289	0.84411	0.255895	0.58495	0.896764	0.000169867	0.000396562
UniRef90_S0GKQ3: SusC/RagA family TonB-linked outer membrane protein|g__Parabacteroides.s__Parabacteroides_goldsteinii	S0GKQ3	s__Parabacteroides_goldsteinii		0.377459	0.209144	0.164135	0.309399	0	0	2.30058	1.92629	1.25008	0.680332	0.641629	1.56264	0.00145105	0.00331277
UniRef90_S0GN14: Antibiotic transport system permease|g__Parabacteroides.s__Parabacteroides_goldsteinii	S0GN14	s__Parabacteroides_goldsteinii		0.342036	0.181651	0.16063	0.190168	0	0	1.56404	0.990236	1.85715	0.542714	0.603528	0.957952	0.00166273	0.00378888
UniRef90_S0GNH7: SusC/RagA family TonB-linked outer membrane protein|g__Parabacteroides.s__Parabacteroides_goldsteinii	S0GNH7	s__Parabacteroides_goldsteinii		0.463664	0.262963	0	0.271451	0	0	1.72258	2.74437	1.59987	0.872518	0.655274	1.38341	0.00165621	0.00377422
UniRef90_S0INH1: ABC transporter ATP-binding protein|g__Eubacterium.s__Eubacterium_sp_14_2	S0INH1	s__Eubacterium_sp_14_2		0	0	0	0	0	0	1.86505	4.44143	2.47817	2.9946	3.09116	4.08867	1.17538e-05	2.83665e-05
UniRef90_S0IRK9: Phosphate-specific transport system accessory protein PhoU|g__Eubacterium.s__Eubacterium_sp_14_2	S0IRK9	s__Eubacterium_sp_14_2		0	0	0	0	0	0	10.4433	4.0004	3.10779	2.95392	4.50464	5.62116	0.00117933	0.0026996
UniRef90_S0IRK9: Phosphate-specific transport system accessory protein PhoU|g__Lachnospiraceae_unclassified.s__Lachnospiraceae_bacterium_COE1	S0IRK9	s__Lachnospiraceae_bacterium_COE1		0	0	0	0	0	0	0	4.51528	5.89975	2.63028	4.24778	4.67915	0.00152038	0.00346892
UniRef90_S0IRK9: Phosphate-specific transport system accessory protein PhoU|g__Lachnospiraceae_unclassified.s__Lachnospiraceae_bacterium_M18_1	S0IRK9	s__Lachnospiraceae_bacterium_M18_1		0.571448	0	0	0	0	0	4.40385	5.37669	4.91163	2.65609	3.07662	7.33859	6.93819e-05	0.000163337
UniRef90_S0ITY4: Sigma-70 family RNA polymerase sigma factor|g__Eubacterium.s__Eubacterium_sp_14_2	S0ITY4	s__Eubacterium_sp_14_2		0	0	0	0	0	0	3.83436	3.21948	3.33687	2.56368	4.40841	6.59696	4.1979e-05	9.93315e-05
UniRef90_S0IV51: ABC transporter ATP-binding protein|g__Eubacterium.s__Eubacterium_sp_14_2	S0IV51	s__Eubacterium_sp_14_2		0	0	0	0	0	0	5.61806	4.68943	2.59759	2.80527	5.88605	2.23532	0.000132395	0.000309838
UniRef90_S0J017: Antibiotic transport system ATP-binding protein|g__Eubacterium.s__Eubacterium_sp_14_2	S0J017	s__Eubacterium_sp_14_2		0	0	0	0	0	0	3.26641	3.53751	0.96126	0.923391	1.46653	3.68028	0.00163924	0.00373659
UniRef90_S0J1V3: PAS domain S-box protein|g__Lachnospiraceae_unclassified.s__Lachnospiraceae_bacterium_COE1	S0J1V3	s__Lachnospiraceae_bacterium_COE1		0	0	0	0	0	0	0	5.95527	2.70469	3.38272	3.88909	4.90231	0.00199107	0.00452429
UniRef90_S0J1V6: Phosphate transport system permease protein|g__Eubacterium.s__Eubacterium_sp_14_2	S0J1V6	s__Eubacterium_sp_14_2		0	0	0	0	0	0	8.86854	5.81457	5.62609	4.20593	5.4609	8.31263	5.9993e-06	1.46967e-05
UniRef90_S0J1V6: Phosphate transport system permease protein|g__Lachnospiraceae_unclassified.s__Lachnospiraceae_bacterium_M18_1	S0J1V6	s__Lachnospiraceae_bacterium_M18_1		0.181187	0	0	0	0	0	2.40321	2.6288	2.38249	2.14628	3.69115	3.8602	2.8615e-06	7.16253e-06
UniRef90_S0J3F6: ATP-dependent Clp protease, protease subunit|g__Eubacterium.s__Eubacterium_sp_14_2	S0J3F6	s__Eubacterium_sp_14_2		0	0	0	0	0	0	2.17501	5.28164	2.60377	1.49361	2.07151	3.80252	0.000469888	0.00108784
UniRef90_S0J4E0: Toxin secretion/phage lysis holin|g__Eubacterium.s__Eubacterium_sp_14_2	S0J4E0	s__Eubacterium_sp_14_2		0	0	0	0	0	0	2.25981	3.42464	1.6599	1.64943	3.29188	2.42201	1.46428e-05	3.51985e-05
UniRef90_S0J6E4: Phosphate binding protein|g__Eubacterium.s__Eubacterium_sp_14_2	S0J6E4	s__Eubacterium_sp_14_2		0	0	0	0	0	0	12.3793	4.98616	4.36594	3.79131	4.46515	5.68472	0.00109381	0.0025076
UniRef90_S0J7B5: RNA polymerase sigma-70 factor, ECF subfamily|g__Eubacterium.s__Eubacterium_sp_14_2	S0J7B5	s__Eubacterium_sp_14_2		0	0	0	0	0	0	15.9986	13.048	10.086	3.70053	5.69313	16.2688	0.000523759	0.00121106
UniRef90_S0JBN8: 4-carboxymuconolactone decarboxylase|g__Eubacterium.s__Eubacterium_sp_14_2	S0JBN8	s__Eubacterium_sp_14_2		0	0	0	0	0	0	2.89275	4.34133	1.3075	0.951589	2.17204	2.96487	0.000698191	0.00160906
UniRef90_S0JE96: ABC transporter ATP-binding protein|g__Eubacterium.s__Eubacterium_sp_14_2	S0JE96	s__Eubacterium_sp_14_2		0	0	0	0	0	0	1.2591	0.722199	0	0.748057	0.937855	0.739253	0.00145106	0.00331277
UniRef90_S0JGN2: Phage minor structural protein|g__Eubacterium.s__Eubacterium_sp_14_2	S0JGN2	s__Eubacterium_sp_14_2		0	0	0	0	0	0	2.43036	1.86795	2.87527	2.38092	3.24354	1.35683	6.75299e-06	1.64949e-05
UniRef90_S0JJY4: mRNA interferase|g__Eubacterium.s__Eubacterium_sp_14_2	S0JJY4	s__Eubacterium_sp_14_2		0	0	0	0	0	0	0	2.21811	2.68184	1.70037	2.40179	2.17023	0.000822395	0.00189233
UniRef90_U2BCD0: Aspartate-semialdehyde dehydrogenase|g__Eubacterium.s__Eubacterium_sp_14_2	U2BCD0	s__Eubacterium_sp_14_2		0	0	0	0	0	0	0.454639	0.122573	0.170939	0.41317	0.25684	0.135951	0.00131721	0.00301071
UniRef90_U2BCD0: Aspartate-semialdehyde dehydrogenase|g__Lachnospiraceae_unclassified.s__Lachnospiraceae_bacterium_28_4	U2BCD0	s__Lachnospiraceae_bacterium_28_4		0	0	0	0	0	0	0.626168	0.488298	1.01	0.691173	1.21545	0.270569	0.00046978	0.00108765
UniRef90_U2P5V1: Elongation factor Tu|g__Eubacterium.s__Eubacterium_sp_14_2	U2P5V1	s__Eubacterium_sp_14_2		0	0	0	0	0	0	7.49363	7.07615	5.60823	2.14032	3.8928	6.74604	7.53886e-05	0.000177356
UniRef90_W5R5G6: Aminoglycoside 6-adenylyltransferase|g__Lachnospiraceae_unclassified.s__Lachnospiraceae_bacterium_M18_1	W5R5G6	s__Lachnospiraceae_bacterium_M18_1		0.163573	0	0	0	0	0	8.25794	5.62147	4.39561	3.52258	5.19556	3.19332	5.54592e-05	0.000130815

## Sheet: Table S5a - pos
Supplementary Table S5a - Differential features in the gut microbiome metabolomes between mice gavaged with cholesterol (cecal_cho), cholesterol alkyne (cecal_cho_alk), or vehicle control (cecal_oil) in positive mode
ms_ID	mz (esi+)	rt (min)	tentative molecular formula	cecal_chol_alk_1	cecal_chol_alk_2	cecal_chol_alk_3	cecal_chol_alk_4	cecal_chol_1	cecal_chol_2	cecal_chol_3	cecal_chol_4	cecal_oil_1	cecal_oil_2	cecal_oil_3	cecal_oil_4		FOC
ms_1	528.367	4.4363	C30 H51 O5 N Na	41176.6	32998.5	42424.9	33757.2	65.6803	69.1646	532.478	206.785	61.0109	74.9758	53.6746	236.049		231.351
ms_2	452.353	4.89069		58862.1	82289	85243.7	53812.6	65.6803	69.1646	50.9906	70.3267	125.316	214.006	144.351	65.6249		695.77
ms_3	470.363	4.89069		42663.6	52115.4	55677.4	36870.1	620.746	524.018	50.9906	70.3267	284.187	481.595	414.794	222.473		140.365
ms_4	530.383	5.32315		49298.5	25331.6	53192.5	45155.5	4577.17	3315.99	2013.48	1876.43	1489.45	300.467	4415.84	1279.57		17.9546
ms_5	492.406	5.3256		186990	82194.6	122762	76779.6	2319.94	2617.66	4549.38	1399.88	4113.33	3723.63	3190.24	2560.22		38.3035
ms_6	514.388	5.35307		236157	79038	71224.2	84380.1	314.227	495.073	2019.39	9361.21	193.856	367.24	866.448	450.565		66.932
ms_7	514.386	5.42673		220772	43381.8	39050.6	37532.6	218.006	69.1646	3162.14	7215.83	190.461	539.746	283.41	254.321		57.108
ms_8	528.367	5.56101		132467	218849	309143	181834	568.944	597.604	300.996	1698.4	1182.49	394.897	1162.92	393.655		267.398
ms_9	507.389	5.56107		32345.3	27376.6	52493.4	32171.4	717.499	250.95	1252.71	269.974	126.763	74.9758	628.101	525.3		75.0787
ms_10	529.371	5.56107		43534.1	59584.4	82551.7	48524	65.6803	69.1646	50.9906	70.3267	61.0109	74.9758	179.455	65.6249		735.04
ms_11	506.385	5.56597		95832.7	111730	156144	90521.8	4320.99	3497.02	9014	3840.27	2037.84	2399.93	6362.78	3138.41		26.2475
ms_12	454.369	5.57587	C30 H48 O2 N	134571	179830	192452	96648.6	65.6803	159.187	50.9906	70.3267	61.0109	505.565	1411.09	555.927		419.13
ms_13	492.406	5.58081		48746.7	33832.2	34124.5	32624.4	508.964	69.1646	403.136	70.3267	138.136	187.09	210.09	65.6249		180.726
ms_14	490.39	5.72523		103795	58596.5	52142.8	47887	1325.99	1701.48	3613.74	1101.57	350.134	290.692	890.394	384.525		54.3398
ms_15	512.372	5.72523		141698	87885.2	61096	60815	65.6803	612.341	2537.11	731.82	1049.38	367.722	1333.29	1588.89		84.8382
ms_16	456.384	5.86075	C30 H50 O2 N	635792	505538	401086	123564	1832.32	1352.72	6088.26	1307.02	1467.67	1737.06	1878.39	3238.8		176.273
ms_17	457.388	5.87551		200704	142028	109344	39232.2	65.6803	69.1646	1003.81	167.951	61.0109	74.9758	197.307	65.6249		576.137
ms_18	493.409	6.0034		46267.8	46202	30636.1	30343.3	65.6803	69.1646	50.9906	70.3267	61.0109	74.9758	874.754	412.72		182.719
ms_19	492.406	6.00829		159482	104449	98011.8	111598	974.813	814.474	2339.72	70.3267	189.78	265.129	448.644	485.137		169.484
ms_20	474.395	6.01337		56796.2	47089.4	42409.2	44650.2	764.674	401.506	2862.82	241.411	313.88	196.263	189.13	327.463		72.0936
ms_21	490.39	6.07582		98594.3	38347.8	55518.5	81378.6	1949.37	2458.81	3608.9	1988.43	6972.53	2849.83	6445.72	1564.37		19.6738
ms_22	514.388	6.08074		78867.4	38932	33090.7	35302.5	214.476	1550.87	3596.76	70.3267	2111.25	215.712	553.976	1534.05		37.8155
ms_23	512.372	6.08189		223756	69957.7	86610.4	174117	710.144	967.436	5359.46	2282.94	552.359	74.9758	556.379	326.512		102.388
ms_24	474.395	6.21418		79861.9	35065.4	36480.9	47421.9	226.631	488.95	1032.4	302.046	1087.86	375.731	213.612	65.6249		104.844
ms_25	530.383	6.25763	C31 H49 O N5 Na	471889	347676	483619	292844	6617.36	2441.29	6070.41	3879.21	1617.32	883.509	4771.42	914.418		117.377
ms_26	520.347	6.32379		125999	57788.3	71413.8	46359.6	1938.12	889.518	5101.04	2224.83	3508.5	440.124	1039.51	1951.17		35.2851
ms_27	530.383	6.34828		550437	315830	300677	216211	12026.3	7667.54	18165.7	17262.9	4402.47	1659.81	16465.7	5729.21		33.1773
ms_28	531.386	6.34828		137687	78774.7	75006	51708	3828.91	4497.29	2513.61	7525.69	621.019	74.9758	4623.31	2028.58		26.6924
ms_29	492.406	6.35358		424162	230021	340632	234354	1471.77	714.636	785.86	597.43	2908.94	259.823	886.51	540.215		301.076
ms_30	493.409	6.35358		116728	70070.8	84314	54860.4	541.675	488.608	1044.33	396.287	61.0109	74.9758	2887.36	1678.42		90.8932
ms_31	514.388	6.35823		606134	311611	395781	286776	2047	2237.21	1986.45	2011.12	1307.07	347.68	583.365	1567.41		264.79
ms_32	515.391	6.35823		162224	82770	107654	75358.8	65.6803	69.1646	833.594	70.3267	322.708	74.9758	308.664	65.6249		472.742
ms_33	528.367	6.38317		91521.2	47168.4	95104.9	62368.9	2799.15	2320.77	5313.88	4051.91	4121.8	3446.38	5558.9	2923.44		19.3975
ms_34	490.39	6.50099		263315	164210	213972	163693	6284.79	6159.98	9777.9	6986.98	5688.14	4080.49	6886.51	2804.71		33.0881
ms_35	514.39	6.5102		174953	53250.4	69524.7	64358.2	4498.84	3645.92	6972.64	4681.34	7395.07	5003.05	3986.22	4075.04		17.9882
ms_36	522.362	6.54527		153652	51473.4	57259.8	58841	2263	1602.32	5854.38	3676.97	4423.34	553.632	2973.66	2686.15		26.7316
ms_37	472.379	6.59902		70319	49309.6	69227.7	54403	7010.14	6191.54	3934.42	2174.28	5805.35	2270.86	3160.84	4046.45		14.0637
ms_38	490.39	6.60779		357390	232851	312939	188537	6089.29	7340.04	8418.31	5759.89	10556.2	4259.62	6534.95	2238.71		42.6477
ms_39	491.393	6.60779		99171.2	64572.1	77734.8	64409.5	592.901	684.026	50.9906	70.3267	620.747	74.9758	901.321	359.619		182.352
ms_40	512.372	6.60779		538314	362103	447224	276091	2530.15	3745.63	7736.1	2550.52	6538.29	1725.77	2251.73	4396		103.179
ms_41	513.375	6.60779		150228	102326	116827	86031.6	3310.41	2596.45	3554.29	882.685	4878.36	2053.31	1261.28	1646.79		45.127
ms_42	628.399	6.61762		73896.4	25953.7	55163.3	31513.2	304.518	69.1646	50.9906	70.3267	61.0109	292.624	53.6746	65.6249		385.412
ms_43	512.375	6.64895		460020	174434	506889	207487	5071.58	5518.03	10475.7	4537.6	5489.96	5480.66	6905.95	6819.79		53.6322
ms_44	536.342	6.65779		37088.5	31839.5	47470.8	28595.7	347.338	279.348	50.9906	347.313	61.0109	285.471	53.6746	65.6249		194.523
ms_45	513.377	6.66372		153704	100563	108141	83698.9	4417.84	2109.35	8059.91	1695.81	4233.45	3603.61	3187.58	3153.06		29.2907
ms_46	492.405	6.6959		175587	71497.5	105670	101452	5030.3	4196.61	1991.99	1872	11505.8	6910.11	8827.56	4351.79		20.3287
ms_47	493.409	6.69595		60027.2	27631.4	39445.8	36841.1	317	297.914	50.9906	70.3267	579.413	74.9758	1135.98	451.739		110.092
ms_48	630.414	6.74993		47451.2	27058.2	47406.3	30708.5	65.6803	69.1646	541.346	417.41	61.0109	1096.52	443.604	297.436		102.016
ms_49	470.363	6.88982		326880	192993	226899	179284	1437.63	1523.65	1487.18	1350.41	1223	74.9758	2910.33	1543.89		160.341
ms_50	472.379	6.9002		60783.6	38462.5	58431	34141.8	4470.83	3398.92	3007.95	462.767	3176.4	2279.03	1788.41	719.895		19.8733
ms_51	559.448	6.93854		112823	55166.6	78782.3	47197.2	236.901	278.307	50.9906	70.3267	259.836	369.842	170.44	193.936		360.571
ms_52	538.357	7.25314		93577.4	62041.1	91599.6	56309.2	65.6803	829.218	50.9906	519.54	61.0109	74.9758	321.241	65.6249		305.316
ms_53	555.383	7.25792		59426.8	42185.7	53011.5	35074.9	637.876	680.392	559.312	2609.3	707.466	334.667	662.992	319.878		58.2624
ms_54	522.361	7.33838		115211	91744.7	81504.6	63431.4	798.686	852.033	6233.31	1301.71	782.003	374.946	1767	1107.77		53.2464
ms_55	522.361	7.42948		73966.8	74915.7	66752.2	54045.6	970.334	774.575	5492.83	800.573	61.0109	758.045	1719.48	729.342		47.7049
ms_56	474.395	7.61483		121343	64258.4	99633.4	74113.5	5697.84	8861.6	9228.98	7478.22	8512.77	2351.26	4390.87	3153.43		14.468
ms_57	515.39	7.61483		83083.1	45053.6	63806	61933.3	65.6803	69.1646	50.9906	70.3267	61.0109	74.9758	53.6746	65.6249		992.772
ms_58	514.387	7.61772		348498	214933	257964	221659	4309.55	967.895	1721.16	3862.99	4068.36	4274.86	2560.84	2131.77		87.2942
ms_59	492.405	7.62249		180147	89365.9	149306	119321	15268	10939.8	15682.3	5333.18	7230.17	16740.8	17446.5	16856.4		10.202
ms_60	454.368	8.08421		78222.5	65538.4	75057.8	44675.9	863.755	69.1646	651.73	70.3267	2343.62	74.9758	53.6746	65.6249		125.687
ms_61	456.384	8.29998		138132	65995	69278.1	70058.8	3753.99	8102.37	1020.49	70.3267	61.0109	74.9758	53.6746	65.6249		52.0303
ms_62	474.395	8.30343		1.48134e+06	708717	646921	600531	7121.29	5869.71	7834.9	8811.8	25916.7	7957.17	11319.4	5987.94		85.0668
ms_63	475.398	8.30343		438620	213839	183042	162505	65.6803	2014.18	849.464	3818.58	2946.19	1745.62	1416.72	1475.05		139.275
ms_64	456.384	8.43249		398563	188925	223132	235908	65.6803	69.1646	7206.93	5613.95	61.0109	74.9758	53.6746	65.6249		158.433
ms_65	497.38	8.62312		50856.2	35866.6	35428.8	46562	65.6803	1257.78	2939.1	1006.87	2958.36	74.9758	53.6746	65.6249		40.0646
ms_66	474.395	8.62782		274392	182808	234192	266475	23127.5	15317	14954.3	11388.3	17171.2	15675	18858.3	14960.5		14.5736
ms_67	475.398	8.62782		69631	58880.1	80873.9	85397.4	2686.65	4114.46	50.9906	70.3267	4035.38	2159.32	8417.68	4108.72		22.9908
ms_68	476.41	8.65168	C30 H54 O3 N	3.89817e+06	1.64591e+06	1.84195e+06	1.75844e+06	3786.93	5546.2	6965.7	13367.9	13870.3	1336.73	2263.2	720.249		382.156
ms_69	477.414	8.65168		1.21899e+06	478597	574748	511600	872.309	69.1646	50.9906	1548.92	650.423	638.972	53.6746	65.6249		1409.56
ms_70	478.417	8.65643		135319	57013.7	65230.4	52300.4	65.6803	69.1646	50.9906	70.3267	61.0109	74.9758	53.6746	65.6249		1211.71
ms_71	472.379	8.73718		644221	545562	723317	419755	19064.1	12635.3	14021.9	7097.42	24118.7	10979.4	21836.8	13901.7		37.7315
ms_72	473.382	8.73718		180423	177514	207588	117103	65.6803	69.1646	50.9906	70.3267	619.715	74.9758	53.6746	65.6249		1275.76
ms_73	474.394	8.83215		459649	244884	298987	280120	22406.4	20781.9	26621.1	16145.6	15532.8	3537.02	18198.5	21933.3		17.6863
ms_74	475.398	8.83215		130645	73184.2	87123.3	83911.2	4913.68	6617.84	1974	2000.46	1035.72	1057.42	1082.26	3727.28		33.457
ms_75	476.41	8.92212		1.89833e+06	1.02563e+06	1.57057e+06	1.23959e+06	9004.32	4878.2	12754.3	12751.3	36427.3	15316.5	12879.9	12168.9		98.7104
ms_76	477.413	8.92686		581359	284451	462580	362304	65.6803	69.1646	50.9906	958.808	61.0109	74.9758	53.6746	65.6249		2415.4
ms_77	478.417	8.9272		74001.3	40991.7	57779.7	39671.5	65.6803	735.034	50.9906	70.3267	445.81	74.9758	53.6746	65.6249		271.995
ms_78	474.395	9.24489		499028	795020	1.43291e+06	748863	18573.1	12460	27722.2	24716.6	56854.8	35219.9	21198.5	18255.5		32.3331
ms_79	456.384	9.24497		97207.7	155720	279295	140776	10643.8	4551.42	50.9906	798.281	11809.3	14252.4	9854.46	5996.41		23.224
ms_80	475.398	9.24497		137862	234376	426530	245629	2135.85	1354.53	4460.25	2162.47	19579	3441.99	1285.21	1606.49		57.9805
ms_81	497.324	9.28048		394576	272858	265562	495185	31225.8	27919.6	49696.7	45066.8	48166.6	50965.2	25893	42283.1		8.89231
ms_82	476.41	9.71728		3.42328e+06	2.1558e+06	3.1363e+06	2.62731e+06	10627.4	21911.6	24229.2	33645.7	18572.4	10480.7	994.281	4385.93		181.705
ms_83	477.413	9.71728		1.04458e+06	629983	986391	737979	1783.3	1537.3	2451.66	1691.59	9586.2	74.9758	4203.88	1322.78		300.105
ms_84	499.395	9.71728		52258.4	62025.5	57887.2	46472.7	932.764	69.1646	50.9906	70.3267	61.0109	483.346	53.6746	953.375		163.493
ms_85	458.399	9.71968		126291	99681.3	137639	106480	10536.2	6830.59	5742.47	2096.27	13550.3	9164.23	4522.6	4557.85		16.4943
ms_86	478.417	9.72019		136985	99934.7	117628	108705	65.6803	69.1646	50.9906	70.3267	61.0109	74.9758	53.6746	65.6249		1811.53
ms_87	474.394	9.75328		1.79872e+06	493692	1.15315e+06	714075	84829.5	72728.5	44740.9	21861.9	40694.9	42135.5	77487.1	56145.4		18.8807
ms_88	477.414	9.83868		724315	472146	460136	264549	65.6803	1184.45	3438.98	6900.33	8934.94	3732.86	53.6746	1702.96		147.702
ms_89	476.41	9.8394		2.1451e+06	1.38501e+06	1.49473e+06	952875	2577.3	6265.79	30393.6	35226.1	22655.2	20268.2	6987.85	5609.95		91.9761
ms_90	478.417	9.8394		93599.3	55705.5	65610.6	42367.8	65.6803	69.1646	50.9906	70.3267	61.0109	74.9758	53.6746	65.6249		1006.1
ms_91	474.394	9.99961		548860	421010	621627	480936	59514.1	75674.8	24611	25670.5	13722.9	14583.4	43952.4	46232.1		13.6362
ms_92	497.38	10.001		63849	50930.2	59835.1	46589.7	572.338	69.1646	717.123	787.033	1519.43	74.9758	1561.64	65.6249		82.4261
ms_93	321.102	10.5182		51207.4	57447.7	33524.5	26015.5	65.6803	1918.75	1006.88	70.3267	61.0109	74.9758	53.6746	65.6249		101.416
ms_94	738.534	12.7198		57604.3	231242	140744	107451	1674.06	1191.19	1115.23	70.3267	1661.31	850.296	798.057	4589.6		89.8808
ms_95	413.297	12.9177		44693.1	107297	52452.4	80728.8	65.6803	69.1646	656.987	787.657	61.0109	952.973	53.6746	65.6249		210.243
ms_96	764.549	13.057		108715	68655.1	28983.5	47894	2858.77	4935.14	3515.93	2760	5449.46	1964.16	3890.01	1529.18		18.9013
ms_97	781.577	13.362		58964.9	161776	216358	110301	5767.06	1861.21	4822.56	1264.42	690.533	74.9758	53.6746	869.463		71.0728
ms_98	377.32	13.5048		5.44613e+06	7.08946e+06	6.32236e+06	8.2737e+06	117494	127386	172034	127899	198047	189463	143056	107073		45.8905
ms_99	393.315	13.5052		912034	401793	1.50293e+06	1.23618e+06	33933.4	31003.3	40420.4	37758	51519.6	50944.6	41318.4	41969		24.6479
ms_100	378.324	13.5108		1.2832e+06	1.65998e+06	1.46693e+06	1.94705e+06	33525.3	31644.9	42253.7	29681.9	47468.6	48294.4	34954	27144.1		43.1042
ms_101	394.319	13.5377		243788	109234	451103	331225	12742.9	14791.4	19158.2	16177.3	16518.8	19289.5	13408.3	13133.9		18.1336
ms_102	379.327	13.5459		208612	287141	249051	342733	2773.05	1551.12	4299.36	1705.6	8569.33	7233.07	4131.19	3107.48		65.1801
ms_103	386.277	13.9058		502484	883525	669915	805920	3662.85	4715.03	46862.2	60812.8	8408.72	11900.2	3921.76	5004.79		39.3953
ms_104	385.274	13.908		2.02707e+06	3.32174e+06	2.62679e+06	3.07251e+06	42543.9	24109.8	121006	261049	27657.3	31282	22449.4	24408.8		39.8484
ms_105	380.339	14.0132		570985	1.59653e+06	803740	1.23998e+06	11858.6	16276	18755.9	15079.4	15713.5	19984.4	8804.84	6425.02		74.6026
ms_106	379.336	14.0172		3.14643e+06	6.87804e+06	3.80058e+06	6.40496e+06	36449.5	48300.6	44199.3	54117.6	40433.8	57379.8	40161.4	34254.9		113.877
ms_107	724.549	14.0378		346458	930624	709232	486267	34120.8	36669.9	49255.4	43746.4	16291	35077	35341.7	43818.3		16.802
ms_108	270.23	14.1466		38051.6	75629.2	33887.2	45781.7	2549.89	3111.08	5235.8	4884.39	3830.05	3305.88	4183.28	2459.84		13.0818
ms_109	381.343	14.1466		503336	1.1274e+06	399062	935346	65.6803	69.1646	50.9906	70.3267	61.0109	74.9758	53.6746	65.6249		11595.1
ms_110	379.336	14.1505	C28 H43	1.28599e+07	2.65852e+07	9.52755e+06	2.2077e+07	12621.4	18523.6	14728.7	26268.4	21063.5	20039.9	11732.1	20106.5		979.429
ms_111	380.339	14.1505		3.89805e+06	8.05746e+06	2.95415e+06	6.77645e+06	2264.87	2448.38	7059.3	2971.89	6648.47	6670.1	2693.73	856.478		1371.96
ms_112	283.242	14.1513		219232	472160	179286	382464	25108.1	13172.7	17421	18591.5	15454.7	22882.3	15691.3	19502.3		16.9545
ms_113	284.245	14.1523		52186	78350.6	50295.1	88788.5	3120.73	1785.29	5005.03	1890.57	4587	1032.27	2015.43	847.288		26.585
ms_114	395.331	14.1671	C28 H43 O	3.61987e+06	1.64114e+06	4.19507e+06	7.95122e+06	20742.9	24755.8	16945.9	32290.9	34451.2	25023.1	26044.9	14135.9		179.096
ms_115	381.352	14.5721		453068	232210	549184	528141	20525.9	16343.3	18634.9	39781.5	15459.9	30998.8	20310.2	20128.8		19.3498
ms_116	382.355	14.5749		143251	70976.5	152821	147551	5617.31	5525.02	7933.66	1552.96	6430.41	6493.12	6444.77	4443.22		23.1591
ms_117	382.355	14.6869		371985	122838	589453	493502	3330.81	6087.83	3800.83	881.595	3189.4	3339.52	3903.41	4432.88		108.939
ms_118	381.352	14.6892		1.33586e+06	452908	2.04329e+06	1.81783e+06	15837.4	18509.1	25763	21088.7	18326.1	28783.1	13487	17424		70.9703
ms_119	492.413	16.1252		42193.3	39058.9	48357.3	58365.5	3840.95	4304.37	1174.28	70.3267	4065.89	74.9758	2057.21	1576.24		21.9031
ms_120	708.723	16.27		41171.7	61445	115274	93243.9	65.6803	69.1646	50.9906	70.3267	61.0109	74.9758	53.6746	65.6249		1216.68
ms_121	740.712	16.4025		110442	147796	82602.4	75716	3332.19	12213.9	50.9906	6770.81	61.0109	74.9758	53.6746	65.6249		36.8257
ms_122	708.722	16.4051	C46 H94 O3 N	139653	270819	241816	323466	65.6803	69.1646	50.9906	70.3267	61.0109	74.9758	53.6746	65.6249		3815.65

## Sheet: Table S5b - neg
Supplementary Table S5b - Differential features in the gut microbiome metabolomes between mice gavaged with cholesterol (cecal_cho), cholesterol alkyne (cecal_cho_alk), or vehicle control (cecal_oil) in negative mode
ms_ID_neg	mz (esi-)	rt (min)	tentative molecular formula	cecal_cholalk_1	cecal_cholalk_2	cecal_cholalk_3	cecal_cholalk_4	cecal_chol_1	cecal_chol_2	cecal_oil_1	cecal_oil_2		FOC
neg_ms_1	616.223	1.54608		137057	27097.6	78861.9	117249	2597.85	2907.08	262.86	878.675		157.799
neg_ms_2	315.642	3.9278		334893	292905	469947	239296	17635.3	15198.5	38589.7	19247.7		11.5586
neg_ms_3	284.108	4.21788		300821	244156	439448	160035	66.7811	71.7055	123.995	79.8359		2807.37
neg_ms_4	352.665	4.22413		1.02492e+06	194241	243719	112148	66.7811	71.7055	62.878	79.8359		5518.14
neg_ms_5	306.637	4.40015		131782	234636	337943	65672.5	320.36	291.944	8991.74	2182.32		34.4563
neg_ms_6	307.645	4.55052		940827	501563	659827	132333	573.963	504.251	9965.36	2796.58		87.5474
neg_ms_7	552.336	5.79	C30 H50 O6 N S	1.63445e+06	998464	722904	123975	66.7811	437.418	15109	393.327		112.235
neg_ms_8	536.339	6.22		291469	58082.6	77401.7	51235.9	66.7811	304.328	62.878	79.8359		1675.34
neg_ms_9	489.269	6.30245		65915.2	213622	428962	471667	1207.83	1085.94	769.481	207.31		604.104
neg_ms_10	557.257	6.38363		28795.8	33465.5	35626.4	37069	308.508	702.808	62.878	2004.67		32.637
neg_ms_11	538.356	6.42		207925	114035	82356.2	102937	442.391	71.7055	62.878	79.8359		1777.17
neg_ms_12	489.268	6.54324	C28 H41 O5 S	948198	1.02554e+06	1.09822e+06	737369	195.874	1153.36	448.084	609.781		1800.48
neg_ms_13	491.283	6.69821	C28 H43 O5 S	242300	270889	488559	151016	7657.94	8252.65	7173.36	10245.5		33.0895
neg_ms_14	647.295	6.79157		240474	573200	210313	725689	20238.5	25604.7	574.689	12623.4		66.2851
neg_ms_15	491.283	6.8158		286154	286712	436318	142038	9704.25	11489.3	9911.07	14350.3		23.7254
neg_ms_16	585.339	6.97182		45866.6	105893	249677	351803	1080.13	2564.35	727.338	79.8359		466.591
neg_ms_17	646.332	7.04448		3.36355e+06	884089	3.44642e+06	1.08203e+07	58169.5	24652.8	21124.3	30945.1		177.785
neg_ms_18	538.356	7.27		218019	119375	138468	143115	516.122	71.7055	62.878	79.8359		2168.59
neg_ms_19	536.342	7.3		353261	125525	168102	125025	543.358	236.556	62.878	79.8359		2704.4
neg_ms_20	362.236	7.37931		1.62772e+06	2.1346e+06	750567	1.38258e+06	49469.2	143038	461.391	71806.6		40.789
neg_ms_21	412.252	7.47508		59580	27020	37838.3	39157.1	66.7811	578.098	1458.78	79.8359		53.1632
neg_ms_22	577.276	7.58915		114184	102059	241281	585601	4123.33	13617.9	62.878	3131.14		163.294
neg_ms_23	388.252	7.76142	C20 H38 O4 N S	1.84094e+06	6.78754e+06	2.30505e+06	5.77719e+06	10464.3	131230	601.505	6568.25		1165.36
neg_ms_24	673.356	8.31237		2.29797e+06	242420	1.25279e+06	3.80748e+06	30014.2	30819.7	8817.89	25453.8		110.888
neg_ms_25	390.268	8.65893		449868	210759	140561	398201	2271.33	19329.4	1347.54	655.486		299.394
neg_ms_26	516.369	8.68447		42117.8	27816.5	43943.4	27069	897.424	1172.95	62.878	286.437		201.747
neg_ms_27	445.333	8.84155	C28 H45 O4	5.87842e+06	1.54534e+06	2.76642e+06	2.06771e+06	97621.9	86087.9	243681	51693.1		20.7497
neg_ms_28	520.4	8.86769		83848.3	33173.8	69568.4	68852.5	66.7811	530.491	62.878	79.8359		894.948
neg_ms_29	473.273	9.40619	C28 H41 O4 S	519426	2.17369e+06	1.46002e+06	1.20382e+06	66.7811	71.7055	62.878	79.8359		18768.2
neg_ms_30	475.289	9.46	C28 H43 O4 S	1.13158e+07	3.70063e+06	2.41321e+06	1.54346e+06	31458.6	25519	31825.4	39025.9		133.894
neg_ms_31	543.275	9.47168		187928	786517	536015	268352	3769.05	3653.62	2626.73	3940.96		135.421
neg_ms_32	510.371	9.65188		49820.3	36382.8	62252.5	41740.4	66.7811	71.7055	62.878	270.35		285.384
neg_ms_33	520.4	9.65532	C31 H54 O5 N	372080	201935	366263	216578	66.7811	71.7055	62.878	79.8359		4053.06
neg_ms_34	510.37	9.66975		54490.8	43020.3	62371.9	44482.2	66.7811	71.7055	62.878	79.8359		715.996
neg_ms_35	475.289	9.84	C28 H43 O4 S	8.94241e+06	1.31747e+07	1.10104e+07	5.92431e+06	1644.74	3910.82	7093.87	3327.71		1873.6
neg_ms_36	543.276	9.8634		397552	805286	635455	548550	66.7811	174.07	586.216	79.8359		1791.78
neg_ms_37	474.364	12.9259		33540.1	51858.2	51132	35112	66.7811	6043.89	62.878	79.8359		601.351
neg_ms_38	722.534	13.7418		68469.3	520711	406413	365325	9949.46	10564.6	427.679	2259.23		253.25
neg_ms_39	381.174	14.6065		265904	159745	1.57233e+06	1.01582e+06	23645.8	30395	6453.08	11414.7		84.336
neg_ms_40	724.681	16.33		75499.2	254104	233276	227559	66.7811	8093.26	62.878	79.8359		2769.31
neg_ms_41	770.69	16.3333		44252.5	207715	164606	69249.2	66.7811	4667.68	62.878	79.8359		1702.09
neg_ms_42	770.691	16.75		49458.7	231810	144171	68218.8	66.7811	5186.31	62.878	79.8359		1729.54
neg_ms_43	724.683	17.11		76911.3	260688	165252	233013	66.7811	7283.93	62.878	79.8359		2578.11

## Sheet: Table S6a - in vivo
Supplementary Table S6 - Differential features in the gut microbiome metabolomes between mice gavaged with cholesterol (cecal_cho), cholesterol alkyne (cecal_cho_alk), or vehicle control (cecal_oil) in negative mode
Mass_ID	mz (ESI-)	Cecal_CholAlk_1	Cecal_CholAlk_2	Cecal_cholAlk_3	Cecal_CholAlk_4	Cecal_Chol_1	Cecal_Chol_2	Cecal_vehicle_1	Cecal_vehicle_2	FoldChange	Log2FoldChange	co-present invivo and exvivo	Notes
neg_ms_1	616.223	137057	27098	78862	117249	2598	2907	263	879	54.1998	5.76022	FALSE
neg_ms_2	315.642	334893	292905	469947	239296	17635	15199	38590	19248	14.7459	3.88224	FALSE
neg_ms_3	284.108	300821	244156	439448	160035	67	72	124	80	3336.62	11.7042	FALSE
neg_ms_4	352.665	1024922	194241	243719	112148	67	72	63	80	5585.21	12.4474	FALSE
neg_ms_5	306.637	131782	234636	337943	65672	320	292	8992	2182	65.3345	6.02977	FALSE
neg_ms_6	307.645	940827	501563	659827	132333	574	504	9965	2797	161.456	7.335	FALSE
neg_ms_7	552.336	1634448	998464	722904	123975	67	437	15109	393	217.405	7.76424	FALSE
neg_ms_8	536.339	291469	58083	77402	51236	67	304	63	80	930.331	9.8616	FALSE
neg_ms_9	489.269	65915	213622	428962	471667	1208	1086	769	207	360.907	8.49548	FALSE
neg_ms_10	557.257	28796	33465	35626	37069	309	703	63	2005	43.8169	5.45341	FALSE
neg_ms_11	538.356	207925	114035	82356	102937	442	72	63	80	772.075	9.5926	FALSE
neg_ms_12	489.268	948198	1025537	1098216	737369	196	1153	448	610	1582.6	10.6281	FALSE
neg_ms_13	491.283	242300	270889	488559	151016	7658	8253	7173	10246	34.5864	5.11213	TRUE
neg_ms_14	647.295	240474	573200	210313	725689	20238	25605	575	12623	29.6349	4.88923	FALSE
neg_ms_15	491.283	286154	286712	436318	142038	9704	11489	9911	14350	25.3272	4.66261	TRUE
neg_ms_16	585.339	45867	105893	249677	351803	1080	2564	727	80	169.229	7.40284	FALSE
neg_ms_17	646.332	3363547	884089	3446415	10820323	58169	24653	21124	30945	137.254	7.10071	FALSE
neg_ms_18	538.356	218019	119375	138468	143115	516	72	63	80	846.754	9.7258	FALSE
neg_ms_19	536.342	353261	125525	168102	125025	543	237	63	80	836.309	9.70789	FALSE
neg_ms_20	362.236	1627721	2134604	750567	1382577	49469	143038	461	71807	22.266	4.47677	FALSE
neg_ms_21	412.252	59580	27020	37838	39157	67	578	1459	80	74.9061	6.22701	FALSE
neg_ms_22	577.276	114184	102059	241281	585601	4123	13618	63	3131	49.8268	5.63885	FALSE
neg_ms_23	388.252	1840936	6787542	2305049	5777193	10464	131230	602	6568	112.255	6.81064	FALSE
neg_ms_24	673.356	2297975	242420	1252790	3807476	30014	30820	8818	25454	79.9178	6.32044	FALSE
neg_ms_25	390.268	449868	210759	140561	398201	2271	19329	1348	655	50.8151	5.66719	FALSE
neg_ms_26	516.369	42118	27816	43943	27069	897	1173	63	286	58.2662	5.86459	FALSE
neg_ms_27	445.333	5878416	1545342	2766418	2067708	97622	86088	243681	51693	25.5861	4.67729	FALSE
neg_ms_28	520.4	83848	33174	69568	68852	67	530	63	80	345.192	8.43125	FALSE
neg_ms_29	473.273	519426	2173685	1460021	1203820	67	72	63	80	18996.3	14.2134	TRUE
neg_ms_30	475.289	11315763	3700628	2413206	1543463	31459	25519	31825	39026	148.425	7.21359	TRUE
neg_ms_31	543.275	187928	786517	536015	268352	3769	3654	2627	3941	127.14	6.99027	FALSE
neg_ms_32	510.371	49820	36383	62252	41740	67	72	63	270	402.956	8.65448	FALSE
neg_ms_33	520.4	372080	201935	366263	216578	67	72	63	80	4102.33	12.0022	FALSE
neg_ms_34	510.37	54491	43020	62372	44482	67	72	63	80	724.699	9.50124	FALSE
neg_ms_35	475.289	8942410	13174693	11010374	5924311	1645	3911	7094	3328	2444.1	11.2551	TRUE
neg_ms_36	543.276	397552	805286	635455	548550	67	174	586	80	2631.58	11.3617	FALSE
neg_ms_37	474.364	33540	51858	51132	35112	67	6044	63	80	27.4452	4.77848	FALSE
neg_ms_38	722.534	68469	520711	406413	365325	9949	10565	428	2259	58.6577	5.87425	FALSE
neg_ms_39	381.174	265904	159745	1572332	1015819	23646	30395	6453	11415	41.9113	5.38927	FALSE
neg_ms_40	724.681	75499	254104	233276	227559	67	8093	63	80	95.1991	6.57288	FALSE
neg_ms_41	770.69	44253	207715	164606	69249	67	4668	63	80	99.5947	6.638	FALSE
neg_ms_42	770.691	49459	231810	144171	68219	67	5186	63	80	91.4861	6.51548	FALSE
neg_ms_43	724.683	76911	260688	165252	233013	67	7284	63	80	98.1938	6.61756	FALSE

## Sheet: Table S6b - ex vivo
Supplementary Table S6b - Differential features in the ex vivo culture metabolomes between microbiome cultures grown in control, cholesterol, or cholesterol alkyne supplemented media in negative mode
Mass_ID	mz (ESI-)	exvivo_microbesOnly_mediaA	exvivo_microbesOnly_mediaB	exvivo_mediaA_vehicle	exvivo_mediaB_vehicle	exvivo_mediaA_Chol	exvivo_mediaB_Chol	exvivo_cmediaA_CholAlk	exvivo_mediaB_CholAlk	FoldChange	Log2FoldChange	co-present invivo and exvivo	Notes
ExVivo_1	491.284	11	80	11	59	12	61	1151	29081	436.215	8.7689	TRUE
ExVivo_2	297.121	11	80	11	93005	12	23957	42616	120237	3.08189	1.62382	FALSE
ExVivo_3	473.274	5104	2292	11	59	12	61	2273	851578	1059.18	10.0487	TRUE
ExVivo_4	541.26	11	80	11	59	12	61	2301	1090004	16350.1	13.997	FALSE
ExVivo_5	475.29	2058	74535	52834	469482	119927	304606	38275	1877354	6.63671	2.73047	TRUE
ExVivo_6	616.198	11	70969	11	37176	12	4653	10	26519	0.705305	-0.503681	FALSE
ExVivo_7	953.639	11	80	11	59	12	61	10	182016	2730.24	11.4148	FALSE
ExVivo_8	533.247	11	80	11	59	12	61	10	191541	2873.11	11.4884	FALSE
ExVivo_9	603.391	11	80	11	5510	12	1991	10374	117763	46.6019	5.54232	FALSE
ExVivo_10	535.244	11	80	11	59	1164	61	1011	213833	3207.49	11.6472	FALSE
ExVivo_11	612.27	11	80	11	59	12	61	10	125537	1883.05	10.8789	FALSE
ExVivo_12	973.574	11	80	11	59	12	61	10	914293	13714.4	13.7434	FALSE
ExVivo_13	451.289	11	1524	11	48394	12	9992	6664	147687	7.39544	2.88664	FALSE
ExVivo_14	495.257	11	80	11	59	559	61	419561	12109912	181649	17.4708	FALSE
ExVivo_15	692.547	4976	12868	30063	43212	26164	28316	47066	435591	15.4838	3.95269	FALSE
ExVivo_16	592.395	11	80	11	118201	12	75990	10	770021	11.8909	3.57179	FALSE
ExVivo_17	946.755	11	1453	11	59	12	74081	912573	19608213	778.176	9.60395	FALSE
ExVivo_18	593.398	11	80	11	46344	12	17423	10	278686	13.0947	3.71091	FALSE
ExVivo_19	762.541	486	3467	874	66737	19951	87232	27560	696228	13.2669	3.72976	FALSE
