# Supplementary material for: Characterization of interactions of dietary cholesterol with the murine and human gut microbiome
Source: Nat Microbiol. 2022 Aug 18;7(9):1390–403. doi: 10.1038/s41564-022-01195-9 (PMC9417993; doi:10.1038/s41564-022-01195-9)
Supplement: Source Data Fig. 4 — Statistical source data. [file 41564_2022_1195_MOESM4_ESM.xlsx]

## Sheet: Fig. 4a
Vehicle (water)	16S (Ct value)				Bt_0412 (Ct value)			Final							Bt_0412
															subtract 16S		Normalize to vehicle
biological replicates	1	2	3	avg	1	2	3	subtract 16S			avg		Vehicle	1	11.2985	11.0248	0.827231
1	5.55839	5.7517	5.04232	5.4508	17.4603	16.2698	16.5177	12.0095	10.819	11.0669	11.2985			2	10.5761		1.36487
2	5.75728	5.76157	5.70683	5.74189	16.69	15.6328	16.6312	10.9481	9.89086	10.8893	10.5761			3	9.57575		2.73034
3	6.72475	Undetermined	6.21777	6.47126	16.8463	15.2219	16.0728	10.375	8.75068	9.60155	9.57575			4	11.08		0.962503
4	6.44919	6.423	6.96235	6.61151	17.2298	17.1978	18.6469	10.6183	10.5863	12.0354	11.08			5	10.0519		1.96283
5	6.79925	6.98261	7.66917	7.15034	17.3671	16.4127	17.827	10.2167	9.26234	10.6766	10.0519			6	13.5668		0.171705
6	5.13225	6.19905	5.7517	5.69433	19.1814	19.4155	19.1866	13.4871	13.7211	13.4923	13.5668		Lactose	1	8.5123		5.70619
														2	8.32851		6.48146
														3	8.35813		6.34976
Lactose	16S (Ct value)				Bt_0412 (Ct value)			Final						4	7.66028		10.2998
														5	7.30728		13.1551
biological replicates	1	2	3	avg	1	2	3	subtract 16S			avg			6	7.19593		14.2106
1	5.11137	5.11716	5.15272	5.12708	13.3465	13.1959	14.3758	8.21943	8.06879	9.24869	8.5123		Cholesterol	1	7.19593		14.2106
2	5.2912	5.22969	5.56911	5.36333	13.3848	13.5491	14.1416	8.0215	8.18579	8.77824	8.32851			2	6.22555		27.8437
3	5.81165	5.99413	5.52701	5.7776	13.6178	14.5901	14.1992	7.84025	8.81255	8.42159	8.35813			3	7.77942		9.48344
4	5.93153	6.15821	6.57369	6.22114	13.4106	13.975	14.2587	7.18943	7.7539	8.03752	7.66028			4	6.4266		24.2217
5	6.89278	6.41369	6.03197	6.44614	13.0635	13.7923	14.4045	6.61734	7.34614	7.95835	7.30728			5	7.83784		9.1071
6	5.65519	6.55231	6.99078	6.39942	13.2929	13.6188	14.8965	6.89346	7.21937	8.49712	7.53665			6	7.04528		15.7748
Cholesterol	16S (Ct value)				Bt_0412 (Ct value)			Final
biological replicates	1	2	3	avg	1	2	3	subtract 16S			avg
1	6.88193	7.63181	6.86845	7.1274	13.702	14.7946	14.4734	6.57455	7.66719	7.34605	7.19593
2	7.99878	7.86401	6.33529	7.39936	13.2202	13.5373	14.1172	5.82085	6.13798	6.71783	6.22555
3	7.69454	6.24634	6.07964	6.67351	14.6493	14.4411	14.2684	7.97578	7.76763	7.59485	7.77942
4	8.80351	8.88677	7.32732	8.3392	15.1	14.6451	14.5523	6.76082	6.30587	6.21311	6.4266
5	7.85068	7.38017	8.57201	7.93428	15.8248	15.835	15.6566	7.89049	7.90068	7.72236	7.83784
6	6.88889	7.00148	7.2878	7.05939	14.705	13.6085	14.0005	7.64558	6.54915	6.9411	7.04528

## Sheet: Fig. 4b
Vehicle (water)	16S (Ct value)				Bt_0416 (Ct value)			Final							Bt_0416
															subtract 16S		Normalize to vehicle
biological replicates	1	2	3	avg	1	2	3	subtract 16S			avg		Vehicle	1	12.0629	11.3432	0.607226
1	5.55839	5.7517	5.04232	5.4508	17.6755	17.6783	17.1875	12.2247	12.2275	11.7367	12.0629			2	11.7369		0.761202
2	5.75728	5.76157	5.70683	5.74189	17.5484	17.5761	17.3119	11.8065	11.8342	11.57	11.7369			3	10.0214		2.49979
3	6.72475	Undetermined	6.21777	6.47126	16.7659	15.2651	17.4471	10.2946	8.79384	10.9759	10.0214			4	10.9405		1.32203
4	6.44919	6.423	6.96235	6.61151	16.3697	17.363	18.9233	9.75822	10.7515	12.3118	10.9405			5	10.7469		1.51191
5	6.79925	6.98261	7.66917	7.15034	17.9334	18.2776	17.4807	10.783	11.1273	10.3303	10.7469			6	12.5508		0.432992
6	5.13225	6.19905	5.7517	5.69433	18.8458	18.751	17.1387	13.1515	13.0567	11.4443	12.5508		Lactose	1	11.6594		0.803214
														2	12.7573		0.375261
														3	12.115		0.585702
Lactose	16S (Ct value)				Bt_0416 (Ct value)			Final						4	11.5687		0.855318
														5	11.5858		0.845239
biological replicates	1	2	3	avg	1	2	3	subtract 16S			avg			6	11.1359		1.15453
1	5.11137	5.11716	5.15272	5.12708	16.2558	17.0792	17.0245	11.1287	11.9521	11.8974	11.6594		Cholesterol	1	7.91671		10.752
2	5.2912	5.22969	5.56911	5.36333	17.8058	18.2212	18.3349	12.4425	12.8578	12.9715	12.7573			2	7.54966		13.867
3	5.81165	5.99413	5.52701	5.7776	17.2258	17.4768	18.9752	11.4482	11.6992	13.1976	12.115			3	7.59578		13.4307
4	5.93153	6.15821	6.57369	6.22114	17.7283	17.0475	18.5937	11.5072	10.8264	12.3726	11.5687			4	7.63611		13.0605
5	6.89278	6.41369	6.03197	6.44614	17.6969	17.48	18.919	11.2507	11.0338	12.4728	11.5858			5	7.91542		10.7616
6	5.65519	6.55231	6.99078	6.39942	16.295	18.4548	17.8563	9.89557	12.0553	11.4569	11.1359			6	8.28896		8.30678
Cholesterol	16S (Ct value)				Bt_0416 (Ct value)			Final
biological replicates	1	2	3	avg	1	2	3	subtract 16S			avg
1	6.88193	7.63181	6.86845	7.1274	15.991	14.1606	14.9807	8.86355	7.03322	7.85335	7.91671
2	7.99878	7.86401	6.33529	7.39936	15.991	14.7247	14.1314	8.59159	7.32538	6.73199	7.54966
3	7.69454	6.24634	6.07964	6.67351	13.6658	14.2289	14.9131	6.99231	7.55542	8.23962	7.59578
4	8.80351	8.88677	7.32732	8.3392	15.4358	16.1718	16.3184	7.09659	7.83257	7.97916	7.63611
5	7.85068	7.38017	8.57201	7.93428	16.1961	15.1566	16.1965	8.2618	7.2223	8.26217	7.91542
6	6.88889	7.00148	7.2878	7.05939	15.9784	14.2296	15.8371	8.91902	7.17017	8.77768	8.28896

## Sheet: Fig. 4c
Cholesterol sulfate (μM/mg dried material)
	Cecal content
GF_1	0.790202
GF_2	0.80565
GF_3	0.627795
GF_4	0.57986
GF_5	0.591787
GF_6	0.603582
GF_7	0.673561
GF_8	0.661135
GF_9	0.733617
GF_10	0.652445
BtΔtdk_1	1.93601
BtΔtdk_2	1.54354
BtΔtdk_3	1.05066
BtΔtdk_4	1.02795
BtΔtdk_5	1.12288
BtΔtdk_6	1.12355
BtΔtdk_7	1.15439
BtΔtdk_8	0.845348
BtΔtdk_9	1.09698
BtΔtdk_10	1.16936
BtΔtdkΔ0416_1	0.717026
BtΔtdkΔ0416_2	0.734821
BtΔtdkΔ0416_3	0.560436
BtΔtdkΔ0416_4	0.493855
BtΔtdkΔ0416_5	0.500462
BtΔtdkΔ0416_6	0.607832
BtΔtdkΔ0416_7	0.892762
BtΔtdkΔ0416_8	0.917335
BtΔtdkΔ0416_9	0.34314
BtΔtdkΔ0416_10	0.754887
CONV_1	1.22262
CONV_2	0.908495
CONV_3	1.87745
CONV_4	1.11281
CONV_5	0.832804
CONV_6	1.09649
CONV_7	1.13465
CONV_8	0.746563
CONV_9	0.945021
CONV_10	1.03639

## Sheet: Fig. 4d
Cholesterol sulfate (μM/mg dried material)
	Stool
GF_1	0.428424
GF_2	0.243741
GF_3	0.324996
GF_4	0.549022
GF_5	0.139568
GF_6	0.235772
GF_7	0.31653
GF_8	0.186185
GF_9	0.390936
GF_10	0.31241
BtΔtdk_1	0.333415
BtΔtdk_2	0.606116
BtΔtdk_3	0.566328
BtΔtdk_4	0.875741
BtΔtdk_5	0.749058
BtΔtdk_6	0.308526
BtΔtdk_7	0.617159
BtΔtdk_8	0.637695
BtΔtdk_9	0.457769
BtΔtdk_10	0.658903
BtΔtdkΔ0416_1	0.265504
BtΔtdkΔ0416_2	0.256121
BtΔtdkΔ0416_3	0.203093
BtΔtdkΔ0416_4	0.16504
BtΔtdkΔ0416_5	0.430101
BtΔtdkΔ0416_6	0.299811
BtΔtdkΔ0416_7	0.199776
BtΔtdkΔ0416_8	0.431241
BtΔtdkΔ0416_9	0.0504048
BtΔtdkΔ0416_10	0.427662
CONV_1	0.251441
CONV_2	0.357051
CONV_3	0.20902
CONV_4	0.208332
CONV_5	0.439718
CONV_6	0.213782
CONV_7	0.339009
CONV_8	0.358942
CONV_9	0.300313
CONV_10	0.221479

## Sheet: Fig. 4e
Cholesterol sulfate (μM/mg dried material)
	Whole blood
GF_1	0.0246573
GF_2	0.0392066
GF_3	0.0289048
GF_4	0.0312451
GF_5	0.0265266
GF_6	0.0282269
GF_7	0.0180739
GF_8	0.037272
GF_9	0.0256608
GF_10	0.11389
BtΔtdk_1	0.179756
BtΔtdk_2	0.0995327
BtΔtdk_3	0.0756282
BtΔtdk_4	0.129191
BtΔtdk_5	0.132166
BtΔtdk_6	0.0936488
BtΔtdk_7	0.260662
BtΔtdk_8	0.0851404
BtΔtdk_9	0.215473
BtΔtdk_10	0.0136409
BtΔtdkΔ0416_1	0.0218022
BtΔtdkΔ0416_2	0.0223726
BtΔtdkΔ0416_3	0.0397754
BtΔtdkΔ0416_4	0.063183
BtΔtdkΔ0416_5	0.0316792
BtΔtdkΔ0416_6	0.0189768
BtΔtdkΔ0416_7	0.0539632
BtΔtdkΔ0416_8	0.0293546
BtΔtdkΔ0416_9	0.0821586
BtΔtdkΔ0416_10	0.0585632
CONV_1	0.251715
CONV_2	0.137277
CONV_3	0.0856716
CONV_4	0.058592
CONV_5	0.100434
CONV_6	0.17486
CONV_7	0.0635467
CONV_8	0.150749
CONV_9	0.0403918
CONV_10	0.0986694

## Sheet: Fig. 4f
Cholesterol (μM/mg dried material)
	Serum
GF_1	19.1617
GF_2	23.3232
GF_3	33.0952
GF_4	25.6576
GF_5	25.7716
GF_6	27.9061
GF_7	20.4084
GF_8	28.4731
GF_9	22.8885
GF_10	10.5868
BtΔtdk_1	31.7666
BtΔtdk_2	29.3564
BtΔtdk_3	44.9718
BtΔtdk_4	29.2796
BtΔtdk_5	27.81
BtΔtdk_6	27.8519
BtΔtdk_7	29.2815
BtΔtdk_8	32.709
BtΔtdk_9	35.0279
BtΔtdk_10	28.1325
BtΔtdkΔ0416_1	31.3124
BtΔtdkΔ0416_2	10.8247
BtΔtdkΔ0416_3	27.8792
BtΔtdkΔ0416_4	24.0051
BtΔtdkΔ0416_5	29.2855
BtΔtdkΔ0416_6	25.9301
BtΔtdkΔ0416_7	25.5975
BtΔtdkΔ0416_8	23.0775
BtΔtdkΔ0416_9	27.2861
BtΔtdkΔ0416_10	21.9167
CONV_1	25.665
CONV_2	27.8686
CONV_3	32.0299
CONV_4	31.2416
CONV_5	24.2685
CONV_6	33.61
CONV_7	30.3628
CONV_8	35.1704
CONV_9	38.1924
CONV_10	28.5214
