# Supplementary material for: Characterization of interactions of dietary cholesterol with the murine and human gut microbiome
Source: Nat Microbiol. 2022 Aug 18;7(9):1390–403. doi: 10.1038/s41564-022-01195-9 (PMC9417993; doi:10.1038/s41564-022-01195-9)
Supplement: Source Data Extended Data Fig. 8 — Statistical source data. [file 41564_2022_1195_MOESM5_ESM.xlsx]

## Sheet: Extended Data Fig 8a
	Replicate	Material (mg)	Dilution		count	log10	avg.log10		log cfu/g
BtΔtdk	1	831	10^-4	4	1172	7.06893	7.05412		8.48871
			10^-5	5	124	7.09342
			10^-6	6	10	7
	2	901.7	10^-4	4	1196	7.07773	7.0799		7.85172
			10^-5	5	132	7.12057
			10^-6	6	11	7.04139
	3	854.1	10^-4	4	1200	7.07918	6.94754		8.13434
			10^-5	5	116	7.06446
			10^-6	6	5	6.69897
	4	868.9	10^-4	4	1156	7.06296	7.03213		8.09314
			10^-5	5	108	7.03342
			10^-6	6	10	7
	5	886.4	10^-4	4	1204	7.08063	7.05802		7.96256
			10^-5	5	124	7.09342
			10^-6	6	10	7
	6	901.4	10^-4	4	1212	7.0835	7.09874		7.87524
			10^-5	5	136	7.13354
			10^-6	6	12	7.07918
	7	897.4	10^-4	4	1196	7.07773	7.07544		7.88438
			10^-5	5	128	7.10721
			10^-6	6	11	7.04139
	8	897.4	10^-4	4	1240	7.09342	7.05753		7.86442
			10^-5	5	120	7.07918
			10^-6	6	10	7
	9	893.4	10^-4	4	1200	7.07918	7.01558		7.85267
			10^-5	5	116	7.06446
			10^-6	6	8	6.90309
	10	900	10^-4	4	1248	7.09621	7.06781		7.85312
			10^-5	5	128	7.10721
			10^-6	6	10	7
BtΔtdkΔ0416	1	868.3	10^-4	4	1188	7.07482	7.04988		8.11917
			10^-5	5	108	7.03342
			10^-6	6	11	7.04139
	2	904.1	10^-4	4	1204	7.08063	7.09125		7.84344
			10^-5	5	120	7.07918
			10^-6	6	13	7.11394
	3	899	10^-4	4	1252	7.0976	7.06274		7.85622
			10^-5	5	112	7.04922
			10^-6	6	11	7.04139
	4	905.5	10^-4	4	1204	7.08063	7.09125		7.83131
			10^-5	5	120	7.07918
			10^-6	6	13	7.11394
	5	898.4	10^-4	4	1156	7.06296	7.05852		7.85677
			10^-5	5	108	7.03342
			10^-6	6	12	7.07918
	6	907.2	10^-4	4	1212	7.0835	7.02192		7.74022
			10^-5	5	120	7.07918
			10^-6	6	8	6.90309
	7	914.1	10^-4	4	1224	7.08778	7.0404		7.702
			10^-5	5	120	7.07918
			10^-6	6	9	6.95424
	8	898.5	10^-4	4	1220	7.08636	7.07372		7.87282
			10^-5	5	124	7.09342
			10^-6	6	11	7.04139
	9	910.7	10^-4	4	xx	#VALUE!	7.14613		7.84685
			10^-5	5	xx	#VALUE!
			10^-6	6	14	7.14613
	10	897.6	10^-4	4	1196	7.07773	7.02706		7.82873
			10^-5	5	112	7.04922
			10^-6	6	9	6.95424
CONV	1	896.6	10^-4	4	1188	7.07482	7.10479		7.92415
			10^-5	5	124	7.09342
			10^-6	6	14	7.14613
	2	910.8	10^-4	4	1232	7.09061	7.11465		7.81143
			10^-5	5	128	7.10721
			10^-6	6	14	7.14613
	3	913.1	10^-4	4	1216	7.08493	7.09269		7.7677
			10^-5	5	120	7.07918
			10^-6	6	13	7.11394
	4	883.2	10^-4	4	1236	7.09202	7.09726		8.03584
			10^-5	5	132	7.12057
			10^-6	6	12	7.07918
	5	915.9	10^-4	4	1196	7.07773	7.09575		7.7473
			10^-5	5	108	7.03342
			10^-6	6	15	7.17609
	6	914.7	10^-4	4	1232	7.09061	7.11394		7.77735
			10^-5	5	xx	#VALUE!
			10^-6	6	13	7.11394
	7	914.4	10^-4	4	xx	#VALUE!	7.13476		7.80266
			10^-5	5	124	7.09342
			10^-6	6	15	7.17609
	8	906.7	10^-4	4	xx	#VALUE!	6.95424		7.66984
			10^-5	5	xx	#VALUE!
			10^-6	6	9	6.95424
	9	900.4	10^-4	4	1248	7.09621	7.13096		7.91977
			10^-5	5	132	7.12057
			10^-6	6	15	7.17609
	10	898.2	10^-4	4	xx	#VALUE!	7.01183		7.80654
			10^-5	5	132	7.12057
			10^-6	6	8	6.90309

## Sheet: Extended Data Fig 8b
	Cq_replicate1	Cq_replicate2	Average	log copies	Dried material (g)	log copies/gram dried material
BtΔtdkΔ0416_1	21.821	21.2849	21.553	1.33351	0.1417	9.41078
BtΔtdkΔ0416_2	27.704	26.1076	26.9058	1.42985	0.141	10.1408
BtΔtdkΔ0416_3	22.2217	23.3973	22.8095	1.35812	0.1509	9.00011
BtΔtdkΔ0416_4	23.4014	22.2811	22.8413	1.35872	0.1511	8.99219
BtΔtdkΔ0416_5	27.4828	25.5329	26.5079	1.42337	0.1509	9.43257
BtΔtdkΔ0416_6	24.9041	23.0412	23.9726	1.37972	0.144	9.58136
BtΔtdkΔ0416_7	21.2522	23.556	22.4041	1.35033	0.1442	9.36427
BtΔtdkΔ0416_8	21.8077	24.9493	23.3785	1.36882	0.1408	9.72171
BtΔtdkΔ0416_9	26.5789	25.0939	25.8364	1.41223	0.1431	9.86885
BtΔtdkΔ0416_10	27.0266	26.4883	26.7574	1.42744	0.1372	10.4041
BtΔtdk_1	21.7134	21.6478	21.6806	1.33607	0.1415	9.4422
BtΔtdk_2	22.265	23.8556	23.0603	1.36286	0.1439	9.47091
BtΔtdk_3	27.8901	25.2177	26.5539	1.42413	0.1384	10.2899
BtΔtdk_4	26.072	26.0371	26.0546	1.41588	0.1353	10.4648
BtΔtdk_5	22.0206	21.6233	21.822	1.33889	0.1411	9.48897
BtΔtdk_6	26.874	25.1043	25.9891	1.41479	0.1408	10.0482
BtΔtdk_7	25.1158	25.2333	25.1746	1.40096	0.1445	9.69524
BtΔtdk_8	26.0707	25.8737	25.9722	1.41451	0.1413	10.0107
BtΔtdk_9	24.2916	26.2135	25.2525	1.40231	0.1412	9.93134
BtΔtdk_10	23.3444	25.436	24.3902	1.38722	0.141	9.83841
CONV_1	20.5287	23.5969	22.0628	1.34366	0.1391	9.65968
CONV_2	27.2194	25.8261	26.5228	1.42362	0.1417	10.0467
CONV_3	23.5958	25.7785	24.6871	1.39247	0.1414	9.84774
CONV_4	25.7567	26.5387	26.1477	1.41743	0.14	10.1245
CONV_5	25.0946	26.3645	25.7296	1.41043	0.1352	10.4322
CONV_6	25.7725	26.8363	26.3044	1.42003	0.1367	10.3879
CONV_7	25.1882	24.0577	24.6229	1.39134	0.1411	9.86066
CONV_8	21.2941	25.71	23.502	1.37111	0.142	9.65567
CONV_9	25.8555	25.9091	25.8823	1.413	0.1414	9.99295
CONV_10	22.7823	22.5451	22.6637	1.35533	0.1397	9.70172
