# Supplementary material for: Characterization of interactions of dietary cholesterol with the murine and human gut microbiome
Source: Nat Microbiol. 2022 Aug 18;7(9):1390–403. doi: 10.1038/s41564-022-01195-9 (PMC9417993; doi:10.1038/s41564-022-01195-9)
Supplement: Source Data Extended Data Fig. 9 — Statistical source data. [file 41564_2022_1195_MOESM6_ESM.xlsx]

## Sheet: Extended Data Fig. 9
	6h			30h
Cholesterol (mM)	BtΔtdk	BtΔtdkΔ0416		BtΔtdk	BtΔtdkΔ0416
0.0078125	0.0866667	0.0886667		0.528	0.549333
0.015625	0.1165	0.111833		0.571167	0.515833
0.03125	0.119167	0.0898333		0.563333	0.507
0.0625	0.1065	0.121167		0.557167	0.519833
0.125	0.125333	0.108333		0.5145	0.5495
0.25	0.139667	0.124667		0.535167	0.536167
0.5	0.135833	0.121833		0.540333	0.551333
1	0.1265	0.114833		0.617667	0.628
2	0.0968333	0.0855		0.620333	0.685667
4	0.0516667	0.0446667		0.478167	0.5375
